# Supplementary material for: Tetra­aqua­bis­(3,5-dinitro­benzoato-κO 1)magnesium tetra­hydrate
Source: Acta Crystallogr Sect E Struct Rep Online. 2013 Mar 16;69(Pt 4):m215. doi: 10.1107/S160053681300682X (PMC3629491; doi:10.1107/S160053681300682X)
Supplement: Supplementary file 1 [file e-69-0m215-sup1.cif]

##############################################################################
#                                                                            #
# This CIF contains the data in a paper accepted for publication in          #
# Acta Crystallographica Section E. It conforms to the requirements of       #
# Notes for Authors for Acta Crystallographica Section E, and has been       #
# peer reviewed under the auspices of the IUCr Commission on Journals.       #
#                                                                            #
# Full details of the Crystallographic Information File format               #
# are given in the paper "The Crystallographic Information File (CIF):       #
# a New Standard Archive File for Crystallography" by S. R. Hall, F. H.      #
# Allen and I. D. Brown [Acta Cryst. (1991), A47, 655-685].                  #
#                                                                            #
# The current version of the core CIF dictionary is obtainable from          #
# ftp://ftp.iucr.org/pub/cif_core.dic.                                       #
#                                                                            #
# Software is freely available for graphical display of the structure(s)     #
# in this CIF. For information consult the CIF software page                 #
# http://www.iucr.org/resources/cif/software.                                #
#                                                                            #
# This file may be used for bona fide research purposes within the           #
# scientific community so long as proper attribution is given to the journal # 
# article from which it was obtained.                                        #
#                                                                            #
##############################################################################
data_global
_audit_creation_method     ' SHELXL97 (Sheldrick, 2008)'
_journal_date_recd_electronic     2013-03-11
_journal_date_accepted     2013-03-11
_journal_name_full     'Acta Crystallographica, Section E'
_journal_year     2013
_journal_volume     69
_journal_issue      4
_journal_page_first     m215
_journal_page_last     m215
_journal_paper_category     QM
_journal_paper_doi     10.1107/S160053681300682X
_journal_coeditor_code     SJ5305
_publ_contact_author_name     'Dr Graham Smith'
_publ_contact_author_address
;
    Faculty of Science and Technology
    Queensland University of Technology
    GPO Box 2434, Brisbane, Qld 4001,
    Australia
;
_publ_contact_author_email     ' g.smith@qut.edu.au '
_publ_contact_author_fax     ' 61 7 3138 1804 '
_publ_contact_author_phone     ' 61 7 3300 2667 '
_publ_section_title
;
Tetraaquabis(3,5-dinitrobenzoato-\k<i>O</i>^1^)magnesium tetrahydrate
;
loop_
    _publ_author_name
    _publ_author_address
    'Graham Smith'
;
  Science and Engineering Faculty
  Queensland University of Technology
  GPO Box 2434, Brisbane, Queensland 4001,
  Australia
;
data_I
_audit_creation_method     SHELXL-97
_chemical_name_systematic
;
Tetraaquabis(3,5-dinitrobenzoato-\k<i>O</i>^1^)magnesium tetrahydrate
;
_chemical_name_common     ?
_chemical_formula_moiety     'C14 H14 Mg N4 O16, 4(H2 O)'
_chemical_formula_sum     'C14 H22 Mg N4 O20'
_chemical_formula_iupac     '[Mg (C7 H3 N2 O6)2 (H2 O)4], 4H2 O'
_chemical_formula_weight     590.67
_chemical_melting_point     ?
_symmetry_cell_setting     triclinic
_symmetry_space_group_name_H-M     'P -1'
_symmetry_space_group_name_Hall     '-P 1'
loop_
    _symmetry_equiv_pos_as_xyz
    'x, y, z'
    '-x, -y, -z'
_cell_length_a     7.1748(3)
_cell_length_b     11.7299(6)
_cell_length_c     15.0103(7)
_cell_angle_alpha     103.224(4)
_cell_angle_beta     98.569(4)
_cell_angle_gamma     92.181(4)
_cell_volume     1212.62(10)
_cell_formula_units_Z     2
_cell_measurement_reflns_used     4480
_cell_measurement_theta_min     3.27
_cell_measurement_theta_max     28.76
_cell_measurement_temperature     200.0(10)
_exptl_crystal_description     'plate'
_exptl_crystal_colour     'colourless'
_exptl_crystal_size_max     0.32
_exptl_crystal_size_mid     0.22
_exptl_crystal_size_min     0.10
_exptl_crystal_density_diffrn     1.618
_exptl_crystal_density_meas     ?
_exptl_crystal_density_method     'not measured'
_exptl_crystal_F_000     612
_exptl_absorpt_coefficient_mu     0.176
_exptl_absorpt_correction_type     multi-scan
_exptl_absorpt_process_details     '(CrysAlis PRO; Agilent, 2012)'
_exptl_absorpt_correction_T_min     0.970
_exptl_absorpt_correction_T_max     0.980
_exptl_special_details
;
;
_diffrn_ambient_temperature     200.0(10)
_diffrn_radiation_type     MoK\a
_diffrn_radiation_wavelength     0.71073
_diffrn_radiation_source     'Enhance(Mo) X-ray source'
_diffrn_radiation_monochromator     graphite
_diffrn_measurement_device_type     'Oxford Diffraction Gemini-S CCD-detector'
_diffrn_measurement_method     '\w scans'
_diffrn_detector_area_resol_mean     16.077
_diffrn_reflns_number     15059
_diffrn_reflns_av_R_equivalents     0.0270
_diffrn_reflns_av_sigmaI/netI     0.0304
_diffrn_reflns_theta_min     3.27
_diffrn_reflns_theta_max     26.00
_diffrn_reflns_theta_full     26.00
_diffrn_measured_fraction_theta_max     0.998
_diffrn_measured_fraction_theta_full     0.998
_diffrn_reflns_limit_h_min     -8
_diffrn_reflns_limit_h_max     8
_diffrn_reflns_limit_k_min     -14
_diffrn_reflns_limit_k_max     14
_diffrn_reflns_limit_l_min     -18
_diffrn_reflns_limit_l_max     18
_diffrn_standards_number     0
_diffrn_standards_interval_count     .
_diffrn_standards_interval_time     .
_diffrn_standards_decay_%     ?
_refine_special_details
;
Refinement of <i>F</i>^2^ against ALL reflections. The weighted <i>R</i>-factor
<i>wR</i> and goodness of fit <i>S</i> are based on <i>F</i>^2^, conventional
<i>R</i>-factors <i>R</i> are based on <i>F</i>, with <i>F</i> set to zero for
negative <i>F</i>^2^. The threshold expression of <i>F</i>^2^ >
\s(<i>F</i>^2^) is used only for calculating <i>R</i>-factors(gt) <i>etc</i>.
and is not relevant to the choice of reflections for refinement.
<i>R</i>-factors based on <i>F</i>^2^ are statistically about twice as large
as those based on <i>F</i>, and <i>R</i>- factors based on ALL data will be
even larger.
;
_reflns_number_total     4764
_reflns_number_gt     3969
_reflns_threshold_expression     I>2\s(I)
_refine_ls_structure_factor_coef     Fsqd
_refine_ls_matrix_type     full
_refine_ls_R_factor_all     0.0475
_refine_ls_R_factor_gt     0.0364
_refine_ls_wR_factor_gt     0.0874
_refine_ls_wR_factor_ref     0.0946
_refine_ls_goodness_of_fit_ref     0.944
_refine_ls_restrained_S_all     0.944
_refine_ls_number_reflns     4764
_refine_ls_number_parameters     352
_refine_ls_number_restraints     0
_refine_ls_hydrogen_treatment     constr
_refine_ls_weighting_scheme     calc
_refine_ls_weighting_details
         'calc w=1/[\s^2^(Fo^2^)+(0.0457P)^2^+0.5437P] where P=(Fo^2^+2Fc^2^)/3'
_atom_sites_solution_hydrogens     geom
_atom_sites_solution_primary     direct
_atom_sites_solution_secondary     difmap
_refine_ls_shift/su_max     0.000
_refine_ls_shift/su_mean     0.000
_refine_diff_density_max     0.286
_refine_diff_density_min     -0.200
_refine_ls_extinction_method     none
_refine_ls_extinction_coef     ?
loop_
    _atom_type_symbol
    _atom_type_description
    _atom_type_scat_dispersion_real
    _atom_type_scat_dispersion_imag
    _atom_type_scat_source
    'C' 'C' 0.0033 0.0016
                         'International Tables Vol C Tables 4.2.6.8 and 6.1.1.4'
    'H' 'H' 0.0000 0.0000
                         'International Tables Vol C Tables 4.2.6.8 and 6.1.1.4'
    'N' 'N' 0.0061 0.0033
                         'International Tables Vol C Tables 4.2.6.8 and 6.1.1.4'
    'O' 'O' 0.0106 0.0060
                         'International Tables Vol C Tables 4.2.6.8 and 6.1.1.4'
    'Mg' 'Mg' 0.0486 0.0363
                         'International Tables Vol C Tables 4.2.6.8 and 6.1.1.4'
_computing_data_collection     'CrysAlis PRO (Agilent, 2012)'
_computing_cell_refinement     'CrysAlis PRO (Agilent, 2012)'
_computing_data_reduction     'CrysAlis PRO (Agilent, 2012)'
_computing_structure_solution     'SHELXS97 (Sheldrick, 2008)'
_computing_structure_refinement
                      'SHELXL97 (Sheldrick, 2008) within WinGX (Farrugia, 2012)'
_computing_molecular_graphics     'PLATON (Spek, 2009)'
_computing_publication_material     'PLATON (Spek, 2009)'
loop_
    _atom_site_type_symbol
    _atom_site_label
    _atom_site_fract_x
    _atom_site_fract_y
    _atom_site_fract_z
    _atom_site_U_iso_or_equiv
    _atom_site_thermal_displace_type
    _atom_site_calc_flag
    _atom_site_refinement_flags
    _atom_site_occupancy
    Mg Mg1 0.72688(8) 0.24686(5) 0.49442(4) 0.0206(2) Uani . . 1.000
    O O1W 0.45776(18) 0.27809(11) 0.43347(9) 0.0315(4) Uani . . 1.000
    O O2W 0.80173(18) 0.42361(10) 0.55275(8) 0.0287(4) Uani . . 1.000
    O O3W 0.99516(17) 0.20820(11) 0.55261(9) 0.0289(4) Uani . . 1.000
    O O4W 0.65142(18) 0.06937(10) 0.43663(8) 0.0283(4) Uani . . 1.000
    O O11A 0.62746(18) 0.23370(10) 0.61171(8) 0.0255(4) Uani . . 1.000
    O O11B 0.83217(18) 0.26394(10) 0.37996(8) 0.0278(4) Uani . . 1.000
    O O12A 0.5701(2) 0.41362(10) 0.68573(9) 0.0318(4) Uani . . 1.000
    O O12B 0.8071(2) 0.08551(11) 0.28425(9) 0.0325(4) Uani . . 1.000
    O O31A 0.31477(19) 0.44416(11) 0.97944(9) 0.0340(4) Uani . . 1.000
    O O31B 0.8787(2) 0.06471(11) -0.04095(9) 0.0351(4) Uani . . 1.000
    O O32A 0.4359(3) 0.33267(14) 1.06560(10) 0.0526(6) Uani . . 1.000
    O O32B 1.0519(2) 0.20264(14) -0.06886(10) 0.0476(5) Uani . . 1.000
    O O51A 0.5101(2) -0.07040(12) 0.88966(10) 0.0432(5) Uani . . 1.000
    O O51B 1.0734(2) 0.59134(12) 0.13968(10) 0.0420(5) Uani . . 1.000
    O O52A 0.6406(2) -0.08279(12) 0.76731(10) 0.0429(5) Uani . . 1.000
    O O52B 0.9300(2) 0.60972(12) 0.25868(10) 0.0447(5) Uani . . 1.000
    N N3A 0.3977(2) 0.35844(14) 0.99081(10) 0.0303(5) Uani . . 1.000
    N N3B 0.9615(2) 0.16217(13) -0.01841(10) 0.0273(5) Uani . . 1.000
    N N5A 0.5629(2) -0.02866(13) 0.82933(11) 0.0300(5) Uani . . 1.000
    N N5B 0.9901(2) 0.55022(13) 0.19201(11) 0.0288(5) Uani . . 1.000
    C C1A 0.5416(2) 0.25645(14) 0.75959(11) 0.0191(5) Uani . . 1.000
    C C1B 0.8897(2) 0.25074(15) 0.22763(11) 0.0221(5) Uani . . 1.000
    C C2A 0.4858(2) 0.32878(14) 0.83639(11) 0.0215(5) Uani . . 1.000
    C C2B 0.9050(2) 0.18121(15) 0.14109(11) 0.0229(5) Uani . . 1.000
    C C3A 0.4564(2) 0.28082(15) 0.90967(11) 0.0235(5) Uani . . 1.000
    C C3B 0.9496(2) 0.23575(15) 0.07369(11) 0.0227(5) Uani . . 1.000
    C C4A 0.4796(2) 0.16471(15) 0.91068(12) 0.0255(5) Uani . . 1.000
    C C4B 0.9805(2) 0.35601(15) 0.08781(12) 0.0245(5) Uani . . 1.000
    C C5A 0.5332(2) 0.09582(14) 0.83218(12) 0.0226(5) Uani . . 1.000
    C C5B 0.9603(2) 0.42181(15) 0.17419(12) 0.0228(5) Uani . . 1.000
    C C6A 0.5640(2) 0.13877(14) 0.75691(11) 0.0211(5) Uani . . 1.000
    C C6B 0.9152(2) 0.37241(15) 0.24432(11) 0.0227(5) Uani . . 1.000
    C C11A 0.5832(2) 0.30567(14) 0.67950(11) 0.0211(5) Uani . . 1.000
    C C11B 0.8402(2) 0.19519(15) 0.30354(12) 0.0234(5) Uani . . 1.000
    O O5W 0.21801(18) 0.07011(11) 0.44221(9) 0.0295(4) Uani . . 1.000
    O O6W 0.75569(18) 0.58555(11) 0.44724(9) 0.0298(4) Uani . . 1.000
    O O7W 1.0086(2) 0.11013(12) 0.70823(9) 0.0413(5) Uani . . 1.000
    O O8W 0.4051(3) 0.34282(12) 0.27062(10) 0.0526(6) Uani . . 1.000
    H H2A 0.46860 0.40750 0.83860 0.0260 Uiso calc R 1.000
    H H2B 0.88570 0.09990 0.12880 0.0270 Uiso calc R 1.000
    H H4A 0.46040 0.13470 0.96110 0.0310 Uiso calc R 1.000
    H H4B 1.01310 0.39060 0.04180 0.0290 Uiso calc R 1.000
    H H6A 0.59920 0.08960 0.70520 0.0250 Uiso calc R 1.000
    H H6B 0.90230 0.41970 0.30160 0.0270 Uiso calc R 1.000
    H H11W 0.43930 0.30080 0.37910 0.0470 Uiso . R 1.000
    H H12W 0.37960 0.31880 0.46530 0.0470 Uiso . R 1.000
    H H21W 0.73890 0.44440 0.58890 0.0430 Uiso . R 1.000
    H H22W 0.79040 0.47460 0.51890 0.0430 Uiso . R 1.000
    H H31W 1.01100 0.18470 0.59930 0.0430 Uiso . R 1.000
    H H32W 1.05640 0.16380 0.51110 0.0430 Uiso . R 1.000
    H H41W 0.69830 0.04970 0.39120 0.0420 Uiso . R 1.000
    H H42W 0.68820 0.02370 0.46960 0.0420 Uiso . R 1.000
    H H51W 0.16520 0.02280 0.39150 0.0440 Uiso . R 1.000
    H H52W 0.30810 0.11320 0.43140 0.0440 Uiso . R 1.000
    H H61W 0.66770 0.57420 0.39940 0.0450 Uiso . R 1.000
    H H62W 0.84670 0.63140 0.44130 0.0450 Uiso . R 1.000
    H H71W 1.07840 0.05610 0.72630 0.0620 Uiso . R 1.000
    H H72W 1.00000 0.16100 0.75820 0.0620 Uiso . R 1.000
    H H81W 0.42210 0.41470 0.26020 0.0790 Uiso . R 1.000
    H H82W 0.40670 0.28650 0.22020 0.0790 Uiso . R 1.000
loop_
    _atom_site_aniso_label
    _atom_site_aniso_U_11
    _atom_site_aniso_U_22
    _atom_site_aniso_U_33
    _atom_site_aniso_U_12
    _atom_site_aniso_U_13
    _atom_site_aniso_U_23
    Mg1 0.0281(3) 0.0207(3) 0.0153(3) 0.0025(2) 0.0077(2) 0.0060(2)
    O1W 0.0356(7) 0.0391(8) 0.0244(7) 0.0139(6) 0.0088(5) 0.0129(6)
    O2W 0.0430(8) 0.0220(6) 0.0251(7) 0.0031(5) 0.0129(6) 0.0089(5)
    O3W 0.0328(7) 0.0321(7) 0.0250(7) 0.0092(5) 0.0088(5) 0.0097(6)
    O4W 0.0399(7) 0.0237(6) 0.0228(6) 0.0013(5) 0.0099(5) 0.0059(5)
    O11A 0.0404(7) 0.0216(6) 0.0179(6) 0.0038(5) 0.0136(5) 0.0056(5)
    O11B 0.0415(7) 0.0256(6) 0.0190(6) 0.0001(5) 0.0136(5) 0.0055(5)
    O12A 0.0574(9) 0.0193(6) 0.0236(7) 0.0065(6) 0.0152(6) 0.0088(5)
    O12B 0.0526(8) 0.0236(7) 0.0247(7) 0.0023(6) 0.0136(6) 0.0078(5)
    O31A 0.0372(7) 0.0306(7) 0.0344(8) 0.0046(6) 0.0177(6) 0.0003(6)
    O31B 0.0460(8) 0.0303(7) 0.0251(7) 0.0022(6) 0.0021(6) 0.0010(6)
    O32A 0.0864(12) 0.0571(10) 0.0185(7) 0.0109(9) 0.0189(7) 0.0099(7)
    O32B 0.0645(10) 0.0541(10) 0.0262(8) -0.0070(8) 0.0260(7) 0.0035(7)
    O51A 0.0639(10) 0.0333(8) 0.0357(8) -0.0119(7) 0.0008(7) 0.0221(7)
    O51B 0.0491(9) 0.0371(8) 0.0434(9) -0.0119(7) 0.0087(7) 0.0187(7)
    O52A 0.0676(10) 0.0223(7) 0.0389(8) 0.0090(7) 0.0113(7) 0.0047(6)
    O52B 0.0724(11) 0.0252(7) 0.0356(8) 0.0060(7) 0.0147(7) 0.0014(6)
    N3A 0.0367(9) 0.0340(9) 0.0208(8) -0.0016(7) 0.0129(7) 0.0034(7)
    N3B 0.0321(8) 0.0322(9) 0.0179(7) 0.0062(7) 0.0059(6) 0.0048(7)
    N5A 0.0414(9) 0.0209(8) 0.0271(8) -0.0037(7) -0.0023(7) 0.0104(7)
    N5B 0.0337(8) 0.0254(8) 0.0264(8) -0.0017(6) -0.0012(7) 0.0090(7)
    C1A 0.0215(8) 0.0205(8) 0.0159(8) 0.0001(6) 0.0035(6) 0.0054(7)
    C1B 0.0234(8) 0.0258(9) 0.0193(8) 0.0033(7) 0.0076(7) 0.0067(7)
    C2A 0.0260(9) 0.0204(8) 0.0188(8) 0.0029(7) 0.0053(7) 0.0051(7)
    C2B 0.0267(9) 0.0227(9) 0.0203(9) 0.0021(7) 0.0073(7) 0.0048(7)
    C3A 0.0269(9) 0.0278(9) 0.0160(8) 0.0013(7) 0.0077(7) 0.0033(7)
    C3B 0.0242(9) 0.0284(9) 0.0160(8) 0.0041(7) 0.0064(7) 0.0042(7)
    C4A 0.0298(9) 0.0313(10) 0.0178(8) -0.0032(7) 0.0047(7) 0.0114(7)
    C4B 0.0254(9) 0.0307(9) 0.0204(9) 0.0003(7) 0.0069(7) 0.0102(8)
    C5A 0.0278(9) 0.0187(8) 0.0214(9) -0.0011(7) 0.0017(7) 0.0067(7)
    C5B 0.0237(8) 0.0226(9) 0.0225(9) 0.0005(7) 0.0031(7) 0.0071(7)
    C6A 0.0242(8) 0.0216(8) 0.0173(8) 0.0006(7) 0.0051(7) 0.0034(7)
    C6B 0.0247(9) 0.0265(9) 0.0167(8) 0.0024(7) 0.0055(7) 0.0034(7)
    C11A 0.0265(9) 0.0220(9) 0.0160(8) 0.0018(7) 0.0054(7) 0.0057(7)
    C11B 0.0266(9) 0.0254(9) 0.0198(9) 0.0039(7) 0.0072(7) 0.0061(7)
    O5W 0.0327(7) 0.0281(7) 0.0284(7) -0.0004(5) 0.0101(5) 0.0053(6)
    O6W 0.0316(7) 0.0293(7) 0.0319(7) 0.0014(5) 0.0073(6) 0.0130(6)
    O7W 0.0530(9) 0.0423(8) 0.0308(8) 0.0173(7) 0.0087(7) 0.0097(7)
    O8W 0.1022(14) 0.0273(8) 0.0264(8) 0.0089(8) 0.0032(8) 0.0064(6)
_geom_special_details
;
Bond distances, angles <i>etc</i>. have been calculated using the rounded
fractional coordinates. All su's are estimated from the variances of the
(full) variance-covariance matrix. The cell e.s.d.'s are taken into account in
the estimation of distances, angles and torsion angles
;
loop_
    _geom_bond_atom_site_label_1
    _geom_bond_atom_site_label_2
    _geom_bond_site_symmetry_1
    _geom_bond_site_symmetry_2
    _geom_bond_distance
    _geom_bond_publ_flag
    Mg1 O1W . . 2.0929(14) yes
    Mg1 O2W . . 2.0732(13) yes
    Mg1 O3W . . 2.1024(14) yes
    Mg1 O4W . . 2.0804(13) yes
    Mg1 O11A . . 2.0304(13) yes
    Mg1 O11B . . 2.0237(13) yes
    O11A C11A . . 1.254(2) no
    O11B C11B . . 1.253(2) no
    O12A C11A . . 1.256(2) no
    O12B C11B . . 1.258(2) no
    O31A N3A . . 1.220(2) no
    O31B N3B . . 1.219(2) no
    O32A N3A . . 1.223(2) no
    O32B N3B . . 1.228(2) no
    O51A N5A . . 1.222(2) no
    O51B N5B . . 1.224(2) no
    O52A N5A . . 1.221(2) no
    O52B N5B . . 1.227(2) no
    O1W H11W . . 0.9100 no
    O1W H12W . . 0.8800 no
    O2W H21W . . 0.7600 no
    O2W H22W . . 0.8700 no
    O3W H32W . . 0.9000 no
    O3W H31W . . 0.8000 no
    O4W H41W . . 0.8000 no
    O4W H42W . . 0.8300 no
    O5W H51W . . 0.8600 no
    O5W H52W . . 0.8600 no
    O6W H61W . . 0.8600 no
    O6W H62W . . 0.8600 no
    O7W H72W . . 0.8600 no
    O7W H71W . . 0.8900 no
    O8W H81W . . 0.9000 no
    O8W H82W . . 0.8900 no
    N3A C3A . . 1.471(2) no
    N3B C3B . . 1.469(2) no
    N5A C5A . . 1.476(2) no
    N5B C5B . . 1.470(2) no
    C1A C2A . . 1.387(2) no
    C1A C6A . . 1.388(2) no
    C1A C11A . . 1.510(2) no
    C1B C6B . . 1.391(3) no
    C1B C11B . . 1.514(2) no
    C1B C2B . . 1.389(2) no
    C2A C3A . . 1.384(2) no
    C2B C3B . . 1.383(2) no
    C3A C4A . . 1.382(3) no
    C3B C4B . . 1.382(3) no
    C4A C5A . . 1.383(2) no
    C4B C5B . . 1.380(2) no
    C5A C6A . . 1.380(2) no
    C5B C6B . . 1.384(2) no
    C2A H2A . . 0.9300 no
    C2B H2B . . 0.9300 no
    C4A H4A . . 0.9300 no
    C4B H4B . . 0.9300 no
    C6A H6A . . 0.9300 no
    C6B H6B . . 0.9300 no
loop_
    _geom_contact_atom_site_label_1
    _geom_contact_atom_site_label_2
    _geom_contact_distance
    _geom_contact_site_symmetry_1
    _geom_contact_site_symmetry_2
    _geom_contact_publ_flag
    Mg1 H52W 3.2400 . . no
    Mg1 H62W 3.2400 . 2_766 no
    O1W O2W 3.0289(18) . . no
    O1W O4W 2.8669(18) . . no
    O1W O5W 2.9702(19) . . no
    O1W O8W 2.700(2) . . no
    O1W O11A 2.9371(18) . . no
    O1W O11B 2.9163(18) . . no
    O1W O6W 2.7934(19) . 2_666 no
    O2W O12A 2.8001(18) . . no
    O2W O1W 3.0289(18) . . no
    O2W O3W 2.9285(18) . . no
    O2W O6W 2.7375(18) . . no
    O2W O11A 2.8859(17) . . no
    O2W O11B 2.8740(17) . . no
    O2W C11A 3.150(2) . . no
    O2W O6W 3.1813(19) . 2_766 no
    O3W O11A 2.9108(18) . . no
    O3W O6W 2.9522(19) . 2_766 no
    O3W O2W 2.9285(18) . . no
    O3W O4W 2.9804(18) . . no
    O3W O5W 2.7722(18) . 1_655 no
    O3W O7W 2.8213(19) . . no
    O3W O52B 3.093(2) . 2_766 no
    O3W O11B 2.9054(18) . . no
    O4W O12B 2.7310(18) . . no
    O4W O5W 3.1235(19) . . no
    O4W C11B 3.163(2) . . no
    O4W O1W 2.8669(18) . . no
    O4W O3W 2.9804(18) . . no
    O4W O5W 2.7986(18) . 2_656 no
    O4W O11A 2.9144(17) . . no
    O4W O11B 2.9336(17) . . no
    O5W O1W 2.9702(19) . . no
    O5W O4W 3.1235(19) . . no
    O5W O7W 2.9449(19) . 2_656 no
    O5W O4W 2.7986(18) . 2_656 no
    O5W O3W 2.7722(18) . 1_455 no
    O6W O12A 2.8404(19) . 2_666 no
    O6W O2W 3.1813(19) . 2_766 no
    O6W O3W 2.9522(19) . 2_766 no
    O6W O2W 2.7375(18) . . no
    O6W C11A 3.336(2) . 2_666 no
    O6W O1W 2.7934(19) . 2_666 no
    O7W O52B 3.212(2) . 2_766 no
    O7W C6A 3.389(2) . . no
    O7W O5W 2.9449(19) . 2_656 no
    O7W O3W 2.8213(19) . . no
    O7W O12B 2.708(2) . 2_756 no
    O7W O32B 3.236(2) . 1_556 no
    O8W O12A 2.7737(19) . 2_666 no
    O8W O52A 2.968(2) . 2_656 no
    O8W O32A 3.094(2) . 1_554 no
    O8W O1W 2.700(2) . . no
    O11A O1W 2.9371(18) . . no
    O11A O3W 2.9108(18) . . no
    O11A O4W 2.9144(17) . . no
    O11A O2W 2.8859(17) . . no
    O11B O3W 2.9054(18) . . no
    O11B O2W 2.8740(17) . . no
    O11B O4W 2.9336(17) . . no
    O11B O1W 2.9163(18) . . no
    O12A O6W 2.8404(19) . 2_666 no
    O12A O2W 2.8001(18) . . no
    O12A O8W 2.7737(19) . 2_666 no
    O12B N5A 2.897(2) . 2_656 no
    O12B O51A 3.164(2) . 2_656 no
    O12B C5A 3.189(2) . 2_656 no
    O12B O7W 2.708(2) . 2_756 no
    O12B O52A 3.187(2) . 2_656 no
    O12B O4W 2.7310(18) . . no
    O31A N3A 2.951(2) . 2_667 no
    O31A O32B 3.218(2) . 1_456 no
    O31A C4B 3.348(2) . 1_456 no
    O31A O31A 2.8352(19) . 2_667 no
    O31A N5B 3.134(2) . 2_666 no
    O31A O51B 3.036(2) . 2_666 no
    O31B O31B 2.6950(19) . 2_755 no
    O31B C5A 2.981(2) . 1_554 no
    O31B O51A 2.949(2) . 1_554 no
    O31B N5A 2.765(2) . 1_554 no
    O31B O52A 3.198(2) . 1_554 no
    O31B N3B 3.194(2) . 2_755 no
    O31B C4A 3.183(2) . 1_554 no
    O32A C4B 3.349(3) . 1_456 no
    O32A O8W 3.094(2) . 1_556 no
    O32B O51B 2.972(2) . 2_765 no
    O32B N3A 2.923(2) . 1_654 no
    O32B O7W 3.236(2) . 1_554 no
    O32B O31A 3.218(2) . 1_654 no
    O32B C4A 3.167(2) . 1_654 no
    O32B C3A 3.095(2) . 1_654 no
    O51A O12B 3.164(2) . 2_656 no
    O51A C2B 3.130(2) . 2_656 no
    O51A C4A 3.416(2) . 2_657 no
    O51A O31B 2.949(2) . 1_556 no
    O51B O31A 3.036(2) . 2_666 no
    O51B O32B 2.972(2) . 2_765 no
    O51B C11A 3.343(2) . 2_766 no
    O51B C2A 3.208(2) . 2_766 no
    O51B C1A 3.201(2) . 2_766 no
    O52A O8W 2.968(2) . 2_656 no
    O52A O12B 3.187(2) . 2_656 no
    O52A O31B 3.198(2) . 1_556 no
    O52B C2A 3.290(2) . 2_666 no
    O52B O3W 3.093(2) . 2_766 no
    O52B O7W 3.212(2) . 2_766 no
    O1W H52W 2.1700 . . no
    O2W H62W 2.6200 . 2_766 no
    O3W H62W 2.1400 . 2_766 no
    O4W H6A 2.8300 . 2_656 no
    O4W H52W 2.5300 . . no
    O5W H42W 1.9700 . 2_656 no
    O5W H32W 1.8900 . 1_455 no
    O6W H12W 1.9300 . 2_666 no
    O6W H22W 1.8700 . . no
    O7W H31W 2.0200 . . no
    O7W H51W 2.1100 . 2_656 no
    O8W H11W 1.7900 . . no
    O11A H21W 2.6800 . . no
    O11A H31W 2.8600 . . no
    O11A H6A 2.4500 . . no
    O11B H41W 2.7100 . . no
    O11B H22W 2.9000 . . no
    O11B H32W 2.8500 . . no
    O11B H6B 2.4600 . . no
    O11B H11W 2.8700 . . no
    O12A H21W 2.1100 . . no
    O12A H61W 2.0000 . 2_666 no
    O12A H2A 2.5200 . . no
    O12A H81W 1.9900 . 2_666 no
    O12B H2B 2.5200 . . no
    O12B H41W 2.0000 . . no
    O12B H71W 1.8700 . 2_756 no
    O31A H4B 2.5900 . 1_456 no
    O31A H2A 2.4900 . . no
    O31B H2B 2.4800 . . no
    O31B H2B 2.8400 . 2_755 no
    O32A H81W 2.8800 . 1_556 no
    O32A H4A 2.5200 . . no
    O32A H82W 2.5400 . 1_556 no
    O32B H4B 2.4900 . . no
    O32B H72W 2.5000 . 1_554 no
    O51A H82W 2.8300 . 2_656 no
    O51A H4A 2.5100 . 2_657 no
    O51A H2B 2.8100 . 2_656 no
    O51A H4A 2.4600 . . no
    O51B H4B 2.4600 . . no
    O51B H4B 2.7600 . 2_765 no
    O52A H82W 2.4500 . 2_656 no
    O52A H6A 2.4200 . . no
    O52B H62W 2.8500 . . no
    O52B H6B 2.4700 . . no
    O52B H31W 2.8000 . 2_766 no
    O52B H72W 2.7900 . 2_766 no
    N3A O31A 2.951(2) . 2_667 no
    N3A O32B 2.923(2) . 1_456 no
    N3B O31B 3.194(2) . 2_755 no
    N5A O12B 2.897(2) . 2_656 no
    N5A O31B 2.765(2) . 1_556 no
    N5B O31A 3.134(2) . 2_666 no
    C1A O51B 3.201(2) . 2_766 no
    C2A O52B 3.290(2) . 2_666 no
    C2A O51B 3.208(2) . 2_766 no
    C2B O51A 3.130(2) . 2_656 no
    C3A O32B 3.095(2) . 1_456 no
    C4A O32B 3.167(2) . 1_456 no
    C4A O51A 3.416(2) . 2_657 no
    C4A O31B 3.183(2) . 1_556 no
    C4B O32A 3.349(3) . 1_654 no
    C4B O31A 3.348(2) . 1_654 no
    C5A O12B 3.189(2) . 2_656 no
    C5A O31B 2.981(2) . 1_556 no
    C6A O7W 3.389(2) . . no
    C11A O6W 3.336(2) . 2_666 no
    C11A O51B 3.343(2) . 2_766 no
    C6A H41W 3.0900 . 2_656 no
    C11A H61W 2.6400 . 2_666 no
    C11A H21W 2.6600 . . no
    C11B H41W 2.6400 . . no
    C11B H71W 2.9700 . 2_756 no
    H2A O31A 2.4900 . . no
    H2A O12A 2.5200 . . no
    H2B O51A 2.8100 . 2_656 no
    H2B O12B 2.5200 . . no
    H2B O31B 2.4800 . . no
    H2B O31B 2.8400 . 2_755 no
    H4A O51A 2.5100 . 2_657 no
    H4A O32A 2.5200 . . no
    H4A O51A 2.4600 . . no
    H4B O31A 2.5900 . 1_654 no
    H4B O51B 2.7600 . 2_765 no
    H4B O32B 2.4900 . . no
    H4B O51B 2.4600 . . no
    H6A O52A 2.4200 . . no
    H6A H51W 2.5900 . 2_656 no
    H6A O11A 2.4500 . . no
    H6A O4W 2.8300 . 2_656 no
    H6B O52B 2.4700 . . no
    H6B O11B 2.4600 . . no
    H11W O8W 1.7900 . . no
    H11W H82W 2.3300 . . no
    H11W H81W 2.4500 . . no
    H12W H52W 2.3700 . . no
    H12W H62W 2.3100 . 2_666 no
    H12W O6W 1.9300 . 2_666 no
    H12W H61W 2.2100 . 2_666 no
    H21W O12A 2.1100 . . no
    H21W C11A 2.6600 . . no
    H22W H61W 2.4300 . . no
    H22W H62W 2.4400 . . no
    H22W O6W 1.8700 . . no
    H31W O52B 2.8000 . 2_766 no
    H31W H72W 2.4800 . . no
    H31W O7W 2.0200 . . no
    H31W H62W 2.5900 . 2_766 no
    H32W H52W 2.3300 . 1_655 no
    H32W H51W 2.3900 . 1_655 no
    H32W H62W 2.3900 . 2_766 no
    H32W O5W 1.8900 . 1_655 no
    H41W O12B 2.0000 . . no
    H41W C11B 2.6400 . . no
    H41W C6A 3.0900 . 2_656 no
    H42W H52W 2.4200 . 2_656 no
    H42W O5W 1.9700 . 2_656 no
    H42W H51W 2.3800 . 2_656 no
    H51W H42W 2.3800 . 2_656 no
    H51W O7W 2.1100 . 2_656 no
    H51W H71W 2.2900 . 2_656 no
    H51W H6A 2.5900 . 2_656 no
    H51W H32W 2.3900 . 1_455 no
    H52W H12W 2.3700 . . no
    H52W Mg1 3.2400 . . no
    H52W O1W 2.1700 . . no
    H52W H32W 2.3300 . 1_455 no
    H52W H42W 2.4200 . 2_656 no
    H52W O4W 2.5300 . . no
    H61W O12A 2.0000 . 2_666 no
    H61W C11A 2.6400 . 2_666 no
    H61W H12W 2.2100 . 2_666 no
    H61W H22W 2.4300 . . no
    H62W H31W 2.5900 . 2_766 no
    H62W H22W 2.4400 . . no
    H62W O52B 2.8500 . . no
    H62W Mg1 3.2400 . 2_766 no
    H62W O2W 2.6200 . 2_766 no
    H62W O3W 2.1400 . 2_766 no
    H62W H12W 2.3100 . 2_666 no
    H62W H32W 2.3900 . 2_766 no
    H71W O12B 1.8700 . 2_756 no
    H71W C11B 2.9700 . 2_756 no
    H71W H51W 2.2900 . 2_656 no
    H72W H31W 2.4800 . . no
    H72W O52B 2.7900 . 2_766 no
    H72W O32B 2.5000 . 1_556 no
    H81W O32A 2.8800 . 1_554 no
    H81W H11W 2.4500 . . no
    H81W O12A 1.9900 . 2_666 no
    H82W O32A 2.5400 . 1_554 no
    H82W H11W 2.3300 . . no
    H82W O51A 2.8300 . 2_656 no
    H82W O52A 2.4500 . 2_656 no
loop_
    _geom_angle_atom_site_label_1
    _geom_angle_atom_site_label_2
    _geom_angle_atom_site_label_3
    _geom_angle_site_symmetry_1
    _geom_angle_site_symmetry_2
    _geom_angle_site_symmetry_3
    _geom_angle
    _geom_angle_publ_flag
    O1W Mg1 O2W . . . 93.28(6) no
    O1W Mg1 O3W . . . 177.64(6) no
    O1W Mg1 O4W . . . 86.78(6) no
    O1W Mg1 O11A . . . 90.83(6) no
    O1W Mg1 O11B . . . 90.20(6) no
    O2W Mg1 O3W . . . 89.06(6) no
    O2W Mg1 O4W . . . 179.66(6) no
    O2W Mg1 O11A . . . 89.38(5) no
    O2W Mg1 O11B . . . 89.09(5) no
    O3W Mg1 O4W . . . 90.88(6) no
    O3W Mg1 O11A . . . 89.53(6) no
    O3W Mg1 O11B . . . 89.50(6) no
    O4W Mg1 O11A . . . 90.29(5) no
    O4W Mg1 O11B . . . 91.24(5) no
    O11A Mg1 O11B . . . 178.20(6) no
    Mg1 O11A C11A . . . 134.86(11) no
    Mg1 O11B C11B . . . 133.81(12) no
    H11W O1W H12W . . . 103.00 no
    Mg1 O1W H11W . . . 121.00 no
    Mg1 O1W H12W . . . 122.00 no
    Mg1 O2W H22W . . . 121.00 no
    H21W O2W H22W . . . 104.00 no
    Mg1 O2W H21W . . . 108.00 no
    Mg1 O3W H31W . . . 122.00 no
    Mg1 O3W H32W . . . 113.00 no
    H31W O3W H32W . . . 108.00 no
    Mg1 O4W H41W . . . 109.00 no
    Mg1 O4W H42W . . . 116.00 no
    H41W O4W H42W . . . 105.00 no
    H51W O5W H52W . . . 110.00 no
    H61W O6W H62W . . . 110.00 no
    H71W O7W H72W . . . 105.00 no
    H81W O8W H82W . . . 112.00 no
    O32A N3A C3A . . . 117.58(16) no
    O31A N3A O32A . . . 124.23(16) no
    O31A N3A C3A . . . 118.19(14) no
    O31B N3B C3B . . . 118.03(14) no
    O32B N3B C3B . . . 118.34(15) no
    O31B N3B O32B . . . 123.62(15) no
    O51A N5A C5A . . . 117.93(15) no
    O52A N5A C5A . . . 117.70(15) no
    O51A N5A O52A . . . 124.36(16) no
    O52B N5B C5B . . . 117.88(15) no
    O51B N5B C5B . . . 118.14(15) no
    O51B N5B O52B . . . 123.98(16) no
    C6A C1A C11A . . . 119.51(14) no
    C2A C1A C6A . . . 120.12(15) no
    C2A C1A C11A . . . 120.35(15) no
    C2B C1B C11B . . . 120.41(16) no
    C6B C1B C11B . . . 119.53(14) no
    C2B C1B C6B . . . 120.04(15) no
    C1A C2A C3A . . . 118.30(15) no
    C1B C2B C3B . . . 118.44(16) no
    N3A C3A C4A . . . 118.58(15) no
    N3A C3A C2A . . . 117.81(15) no
    C2A C3A C4A . . . 123.62(15) no
    N3B C3B C2B . . . 118.31(15) no
    N3B C3B C4B . . . 118.16(15) no
    C2B C3B C4B . . . 123.52(15) no
    C3A C4A C5A . . . 115.94(16) no
    C3B C4B C5B . . . 116.09(16) no
    C4A C5A C6A . . . 122.98(16) no
    N5A C5A C4A . . . 118.66(15) no
    N5A C5A C6A . . . 118.35(15) no
    N5B C5B C6B . . . 118.97(15) no
    C4B C5B C6B . . . 123.07(17) no
    N5B C5B C4B . . . 117.96(15) no
    C1A C6A C5A . . . 119.03(15) no
    C1B C6B C5B . . . 118.81(15) no
    O11A C11A O12A . . . 125.65(15) no
    O11A C11A C1A . . . 116.26(15) no
    O12A C11A C1A . . . 118.09(14) no
    O12B C11B C1B . . . 117.76(15) no
    O11B C11B O12B . . . 125.84(16) no
    O11B C11B C1B . . . 116.38(15) no
    C3A C2A H2A . . . 121.00 no
    C1A C2A H2A . . . 121.00 no
    C3B C2B H2B . . . 121.00 no
    C1B C2B H2B . . . 121.00 no
    C3A C4A H4A . . . 122.00 no
    C5A C4A H4A . . . 122.00 no
    C3B C4B H4B . . . 122.00 no
    C5B C4B H4B . . . 122.00 no
    C5A C6A H6A . . . 120.00 no
    C1A C6A H6A . . . 120.00 no
    C1B C6B H6B . . . 121.00 no
    C5B C6B H6B . . . 121.00 no
loop_
    _geom_torsion_atom_site_label_1
    _geom_torsion_atom_site_label_2
    _geom_torsion_atom_site_label_3
    _geom_torsion_atom_site_label_4
    _geom_torsion_site_symmetry_1
    _geom_torsion_site_symmetry_2
    _geom_torsion_site_symmetry_3
    _geom_torsion_site_symmetry_4
    _geom_torsion
    _geom_torsion_publ_flag
    O1W Mg1 O11A C11A . . . . -76.77(16) no
    O2W Mg1 O11A C11A . . . . 16.50(16) no
    O3W Mg1 O11A C11A . . . . 105.57(16) no
    O4W Mg1 O11A C11A . . . . -163.55(16) no
    O1W Mg1 O11B C11B . . . . -84.11(16) no
    O2W Mg1 O11B C11B . . . . -177.38(16) no
    O3W Mg1 O11B C11B . . . . 93.55(16) no
    O4W Mg1 O11B C11B . . . . 2.68(16) no
    Mg1 O11A C11A O12A . . . . 9.1(3) no
    Mg1 O11A C11A C1A . . . . -171.22(11) no
    Mg1 O11B C11B O12B . . . . -12.6(3) no
    Mg1 O11B C11B C1B . . . . 165.81(11) no
    O31A N3A C3A C4A . . . . -154.62(15) no
    O32A N3A C3A C4A . . . . 25.5(2) no
    O31A N3A C3A C2A . . . . 25.5(2) no
    O32A N3A C3A C2A . . . . -154.31(17) no
    O31B N3B C3B C2B . . . . 21.9(2) no
    O32B N3B C3B C2B . . . . -159.03(15) no
    O32B N3B C3B C4B . . . . 22.0(2) no
    O31B N3B C3B C4B . . . . -156.99(15) no
    O52A N5A C5A C6A . . . . 11.0(2) no
    O51A N5A C5A C6A . . . . -169.81(15) no
    O52A N5A C5A C4A . . . . -167.74(15) no
    O51A N5A C5A C4A . . . . 11.5(2) no
    O52B N5B C5B C6B . . . . -17.5(2) no
    O51B N5B C5B C6B . . . . 162.42(15) no
    O51B N5B C5B C4B . . . . -17.0(2) no
    O52B N5B C5B C4B . . . . 163.06(15) no
    C6A C1A C11A O12A . . . . -176.77(15) no
    C2A C1A C11A O11A . . . . -178.01(14) no
    C11A C1A C6A C5A . . . . 177.32(14) no
    C6A C1A C11A O11A . . . . 3.6(2) no
    C2A C1A C11A O12A . . . . 1.7(2) no
    C2A C1A C6A C5A . . . . -1.1(2) no
    C11A C1A C2A C3A . . . . -177.50(14) no
    C6A C1A C2A C3A . . . . 0.9(2) no
    C2B C1B C6B C5B . . . . -1.6(2) no
    C6B C1B C2B C3B . . . . 1.3(2) no
    C11B C1B C2B C3B . . . . 179.69(14) no
    C6B C1B C11B O11B . . . . -2.7(2) no
    C2B C1B C11B O12B . . . . -2.6(2) no
    C11B C1B C6B C5B . . . . -179.97(13) no
    C6B C1B C11B O12B . . . . 175.83(15) no
    C2B C1B C11B O11B . . . . 178.90(14) no
    C1A C2A C3A N3A . . . . 179.86(14) no
    C1A C2A C3A C4A . . . . 0.0(2) no
    C1B C2B C3B N3B . . . . -178.65(13) no
    C1B C2B C3B C4B . . . . 0.2(2) no
    C2A C3A C4A C5A . . . . -0.7(2) no
    N3A C3A C4A C5A . . . . 179.43(14) no
    N3B C3B C4B C5B . . . . 177.46(13) no
    C2B C3B C4B C5B . . . . -1.4(2) no
    C3A C4A C5A C6A . . . . 0.5(2) no
    C3A C4A C5A N5A . . . . 179.18(14) no
    C3B C4B C5B N5B . . . . -179.44(13) no
    C3B C4B C5B C6B . . . . 1.1(2) no
    N5A C5A C6A C1A . . . . -178.28(14) no
    C4A C5A C6A C1A . . . . 0.4(2) no
    N5B C5B C6B C1B . . . . -179.11(14) no
    C4B C5B C6B C1B . . . . 0.3(2) no
loop_
    _geom_hbond_atom_site_label_D
    _geom_hbond_atom_site_label_H
    _geom_hbond_atom_site_label_A
    _geom_hbond_site_symmetry_A
    _geom_hbond_distance_DH
    _geom_hbond_distance_HA
    _geom_hbond_distance_DA
    _geom_hbond_angle_DHA
    _geom_hbond_publ_flag
    O1W H11W O8W . 0.91 1.79 2.700(2) 179 yes
    O1W H12W O6W 2_666 0.88 1.93 2.7934(19) 170 yes
    O2W H21W O12A . 0.76 2.11 2.8001(18) 152 yes
    O2W H22W O6W . 0.87 1.87 2.7375(18) 178 yes
    O3W H31W O7W . 0.80 2.02 2.8213(19) 170 yes
    O3W H32W O5W 1_655 0.90 1.89 2.7722(18) 170 yes
    O4W H41W O12B . 0.80 2.00 2.7310(18) 151 yes
    O4W H42W O5W 2_656 0.83 1.97 2.7986(18) 174 yes
    O5W H51W O7W 2_656 0.86 2.11 2.9449(19) 164 yes
    O5W H52W O1W . 0.86 2.17 2.9702(19) 155 yes
    O5W H52W O4W . 0.86 2.53 3.1235(19) 127 no
    O6W H61W O12A 2_666 0.86 2.00 2.8404(19) 163 yes
    O6W H62W O3W 2_766 0.86 2.14 2.9522(19) 159 yes
    O7W H71W O12B 2_756 0.89 1.87 2.708(2) 158 yes
    O7W H72W O32B 1_556 0.86 2.50 3.236(2) 145 yes
    O8W H81W O12A 2_666 0.90 1.99 2.7737(19) 145 yes
    O8W H82W O32A 1_554 0.89 2.54 3.094(2) 122 no
    O8W H82W O52A 2_656 0.89 2.45 2.968(2) 117 no
    C4A H4A O51A 2_657 0.93 2.51 3.416(2) 166 no
    C4B H4B O31A 1_654 0.93 2.59 3.348(2) 139 no
_iucr_refine_instructions_details
;
TITL gs12gs11 DNBAMG
CELL  0.71073   7.1748  11.7299  15.0103  103.224   98.569   92.181
ZERR     2.00   0.0003   0.0006   0.0007    0.004    0.004    0.004
LATT   1
SFAC  C    H    N    O    MG
UNIT  28   44   8    40   2
MERG   2
OMIT    -4.00  52.00
FMAP   2
PLAN   10
ACTA
BOND   $H
L.S.   8
WGHT    0.045700    0.543700
FVAR       4.47756
MG1   5    0.726876    0.246865    0.494424    11.00000    0.02809    0.02075 =
         0.01531    0.00599    0.00771    0.00252
O11A  4    0.627456    0.233695    0.611711    11.00000    0.04041    0.02163 =
         0.01794    0.00558    0.01360    0.00383
O11B  4    0.832172    0.263937    0.379965    11.00000    0.04146    0.02558 =
         0.01904    0.00550    0.01364    0.00014
O3W   4    0.995164    0.208203    0.552610    11.00000    0.03279    0.03213 =
         0.02499    0.00966    0.00877    0.00919
AFIX   3
H31W  2    1.010967    0.184723    0.599315    11.00000   -1.50000
H32W  2    1.056368    0.163823    0.511115    11.00000   -1.50000
AFIX   0
O1W   4    0.457758    0.278088    0.433469    11.00000    0.03556    0.03908 =
         0.02441    0.01287    0.00882    0.01387
AFIX   3
H11W  2    0.439295    0.300818    0.379108    11.00000   -1.50000
H12W  2    0.379595    0.318818    0.465308    11.00000   -1.50000
AFIX   0
O12A  4    0.570064    0.413624    0.685730    11.00000    0.05738    0.01926 =
         0.02358    0.00884    0.01518    0.00654
O4W   4    0.651416    0.069371    0.436631    11.00000    0.03990    0.02366 =
         0.02280    0.00593    0.00988    0.00129
AFIX   3
H41W  2    0.698345    0.049672    0.391214    11.00000   -1.50000
H42W  2    0.688245    0.023672    0.469614    11.00000   -1.50000
AFIX   0
C1A   1    0.541557    0.256452    0.759586    11.00000    0.02146    0.02045 =
         0.01590    0.00539    0.00347    0.00008
O12B  4    0.807066    0.085507    0.284250    11.00000    0.05263    0.02362 =
         0.02468    0.00775    0.01360    0.00230
O2W   4    0.801725    0.423609    0.552749    11.00000    0.04303    0.02204 =
         0.02512    0.00888    0.01287    0.00313
AFIX   3
H21W  2    0.738894    0.444380    0.588895    11.00000   -1.50000
H22W  2    0.790394    0.474580    0.518895    11.00000   -1.50000
AFIX   0
O31A  4    0.314769    0.444163    0.979442    11.00000    0.03716    0.03058 =
         0.03435    0.00033    0.01770    0.00463
O31B  4    0.878726    0.064714   -0.040946    11.00000    0.04598    0.03025 =
         0.02514    0.00097    0.00205    0.00222
N3B   3    0.961473    0.162170   -0.018413    11.00000    0.03207    0.03219 =
         0.01789    0.00480    0.00589    0.00618
O51B  4    1.073442    0.591338    0.139683    11.00000    0.04905    0.03705 =
         0.04342    0.01872    0.00870   -0.01191
C11A  1    0.583194    0.305668    0.679502    11.00000    0.02649    0.02199 =
         0.01602    0.00575    0.00542    0.00175
N3A   3    0.397741    0.358437    0.990808    11.00000    0.03666    0.03395 =
         0.02079    0.00341    0.01287   -0.00164
C2B   1    0.904976    0.181212    0.141093    11.00000    0.02671    0.02270 =
         0.02028    0.00477    0.00729    0.00210
AFIX  43
H2B   2    0.885685    0.099889    0.128767    11.00000   -1.20000
AFIX   0
C1B   1    0.889651    0.250740    0.227631    11.00000    0.02340    0.02579 =
         0.01935    0.00665    0.00756    0.00327
N5B   3    0.990144    0.550223    0.192015    11.00000    0.03366    0.02540 =
         0.02640    0.00904   -0.00122   -0.00172
C2A   1    0.485763    0.328783    0.836392    11.00000    0.02598    0.02042 =
         0.01879    0.00511    0.00530    0.00294
AFIX  43
H2A   2    0.468553    0.407496    0.838558    11.00000   -1.20000
AFIX   0
O51A  4    0.510110   -0.070399    0.889659    11.00000    0.06390    0.03330 =
         0.03566    0.02205    0.00075   -0.01188
C11B  1    0.840158    0.195193    0.303536    11.00000    0.02661    0.02544 =
         0.01977    0.00612    0.00721    0.00392
O52A  4    0.640646   -0.082792    0.767305    11.00000    0.06761    0.02227 =
         0.03889    0.00473    0.01131    0.00902
O52B  4    0.929953    0.609718    0.258675    11.00000    0.07237    0.02517 =
         0.03560    0.00136    0.01469    0.00596
C4B   1    0.980524    0.356012    0.087809    11.00000    0.02538    0.03067 =
         0.02039    0.01020    0.00689    0.00028
AFIX  43
H4B   2    1.013073    0.390587    0.041802    11.00000   -1.20000
AFIX   0
N5A   3    0.562887   -0.028662    0.829326    11.00000    0.04138    0.02088 =
         0.02705    0.01040   -0.00234   -0.00370
C3B   1    0.949593    0.235754    0.073687    11.00000    0.02419    0.02841 =
         0.01600    0.00425    0.00640    0.00411
C3A   1    0.456385    0.280818    0.909672    11.00000    0.02686    0.02777 =
         0.01605    0.00334    0.00768    0.00134
C6A   1    0.563986    0.138770    0.756908    11.00000    0.02417    0.02155 =
         0.01727    0.00340    0.00513    0.00060
AFIX  43
H6A   2    0.599237    0.089575    0.705159    11.00000   -1.20000
AFIX   0
C5A   1    0.533206    0.095821    0.832179    11.00000    0.02777    0.01867 =
         0.02141    0.00671    0.00168   -0.00113
C6B   1    0.915240    0.372412    0.244315    11.00000    0.02471    0.02650 =
         0.01665    0.00343    0.00552    0.00241
AFIX  43
H6B   2    0.902294    0.419695    0.301590    11.00000   -1.20000
AFIX   0
C4A   1    0.479617    0.164712    0.910677    11.00000    0.02980    0.03131 =
         0.01782    0.01138    0.00467   -0.00321
AFIX  43
H4A   2    0.460381    0.134705    0.961092    11.00000   -1.20000
AFIX   0
C5B   1    0.960284    0.421808    0.174191    11.00000    0.02371    0.02264 =
         0.02254    0.00715    0.00311    0.00053
O32B  4    1.051868    0.202638   -0.068858    11.00000    0.06447    0.05408 =
         0.02625    0.00355    0.02602   -0.00700
O32A  4    0.435920    0.332666    1.065600    11.00000    0.08641    0.05712 =
         0.01850    0.00989    0.01887    0.01093
O5W   4    0.218006    0.070105    0.442213    11.00000    0.03274    0.02808 =
         0.02838    0.00532    0.01007   -0.00044
AFIX   3
H51W  2    0.165171    0.022821    0.391481    11.00000   -1.50000
H52W  2    0.308071    0.113221    0.431381    11.00000   -1.50000
AFIX   0
O6W   4    0.755692    0.585551    0.447235    11.00000    0.03158    0.02927 =
         0.03190    0.01304    0.00734    0.00144
AFIX   3
H61W  2    0.667655    0.574229    0.399405    11.00000   -1.50000
H62W  2    0.846655    0.631430    0.441305    11.00000   -1.50000
AFIX   0
O7W   4    1.008574    0.110130    0.708227    11.00000    0.05301    0.04233 =
         0.03083    0.00974    0.00868    0.01726
AFIX   3
H71W  2    1.078428    0.056136    0.726336    11.00000   -1.50000
H72W  2    1.000028    0.161036    0.758236    11.00000   -1.50000
AFIX   0
O8W   4    0.405054    0.342823    0.270621    11.00000    0.10224    0.02735 =
         0.02641    0.00642    0.00321    0.00889
AFIX   3
H81W  2    0.422140    0.414695    0.260167    11.00000   -1.50000
H82W  2    0.406654    0.286485    0.220156    11.00000   -1.50000
HKLF 4
REM  gs12gs11 DNBAMG
REM R1 =  0.0364 for   3969 Fo > 4sig(Fo)  and  0.0475 for all   4764 data
REM    352 parameters refined using      0 restraints
END
WGHT      0.0393      0.2939
REM Highest difference peak  0.286,  deepest hole -0.200,  1-sigma level  0.043
Q1    1   0.9356  0.0939  0.3025  11.00000  0.05    0.29
Q2    1   0.5444  0.2776  0.7189  11.00000  0.05    0.24
Q3    1   0.8661  0.2248  0.2609  11.00000  0.05    0.23
Q4    1   0.9686  0.4752  0.1814  11.00000  0.05    0.21
Q5    1   0.4947  0.1989  0.7446  11.00000  0.05    0.21
Q6    1   0.4640  0.1227  0.8565  11.00000  0.05    0.19
Q7    1   0.4137  0.2893  0.8624  11.00000  0.05    0.19
Q8    1   0.5307  0.0424  0.8251  11.00000  0.05    0.19
Q9    1   0.4781  0.2793  0.7857  11.00000  0.05    0.19
Q10   1   0.9638  0.2038  0.0364  11.00000  0.05    0.19
;
