# Supplementary material for: Tetra­aqua­bis­(3,5-dinitro­benzoato-κO 1)magnesium tetra­hydrate
Source: Acta Crystallogr Sect E Struct Rep Online. 2013 Mar 16;69(Pt 4):m215. doi: 10.1107/S160053681300682X (PMC3629491; doi:10.1107/S160053681300682X)
Supplement: Supplementary file 2 [file e-69-0m215-Isup2.hkl]

#
# h,k,l, Fc-squared, Fo-squared, sigma(Fo-squared) and status flag
#
data_I
_shelx_title ' gs12gs11 DNBAMG'
_shelx_refln_list_code          4
_shelx_F_calc_maximum      228.53
_exptl_crystal_F_000       612.00
_reflns_d_resolution_high  0.8107
 
loop_
 _symmetry_equiv_pos_as_xyz
 'x, y, z'
 '-x, -y, -z'
 
_cell_length_a     7.1748
_cell_length_b    11.7299
_cell_length_c    15.0103
_cell_angle_alpha 103.224
_cell_angle_beta   98.569
_cell_angle_gamma  92.181
 
_shelx_F_squared_multiplier     1.000
 
loop_
 _refln_index_h
 _refln_index_k
 _refln_index_l
 _refln_F_squared_calc
 _refln_F_squared_meas
 _refln_F_squared_sigma
 _refln_observed_status
   2   0   0    14710.86    14546.62     48.65 o
   3   0   0        2.58        0.25      0.80 o
   4   0   0      671.40      670.69      8.55 o
   5   0   0      137.48      126.11      4.26 o
   6   0   0        8.72       10.65      2.50 o
   7   0   0       17.85       19.69      3.35 o
   8   0   0        3.89        6.19      3.18 o
  -8   1   0       42.51       44.12      6.25 o
  -7   1   0        0.12        3.13      3.59 o
  -6   1   0      116.74      123.81      6.55 o
  -5   1   0       16.03       16.35      2.51 o
  -4   1   0      416.02      428.73      9.51 o
  -3   1   0      450.32      575.25      7.92 o
  -2   1   0     3882.75     3874.54     23.06 o
  -1   1   0     5618.10     5541.86     18.62 o
   1   1   0     1081.17     1147.26     17.06 o
   2   1   0     3060.57     2979.48     23.32 o
   3   1   0      254.30      221.99      5.31 o
   4   1   0      100.80       94.00      4.42 o
   5   1   0       58.08       53.20      4.86 o
   6   1   0      134.68      123.01      6.94 o
   7   1   0       19.25       18.98      3.69 o
   8   1   0      125.38      136.90     10.33 o
  -8   2   0        1.05        5.70      3.40 o
  -7   2   0       92.52       85.45      7.60 o
  -6   2   0      269.79      264.91      9.16 o
  -5   2   0       82.71       86.24      4.79 o
  -4   2   0       11.50       13.41      1.50 o
  -3   2   0       75.95       59.88      2.35 o
  -2   2   0      385.02      425.83      3.94 o
  -1   2   0      853.32      819.57      8.21 o
   0   2   0     2755.24     2687.81     22.08 o
   1   2   0     1914.47     1907.12     10.14 o
   2   2   0     5095.41     5157.85     23.59 o
   3   2   0      279.04      299.78      8.49 o
   4   2   0      129.06      125.93      5.84 o
   5   2   0        0.01        6.50      2.98 o
   6   2   0       18.89       11.92      2.95 o
   7   2   0      108.77      109.54      7.29 o
   8   2   0        3.76       -0.31      2.63 o
  -8   3   0       46.52       58.59      7.08 o
  -7   3   0      131.46      137.23      9.54 o
  -6   3   0      136.87      130.67      8.40 o
  -5   3   0        0.55        2.94      2.36 o
  -4   3   0        1.05        0.58      0.78 o
  -3   3   0     3123.03     3025.81     18.93 o
  -2   3   0      277.26      251.47      4.23 o
  -1   3   0     1418.54     1361.10      8.99 o
   0   3   0      478.53      494.77      6.42 o
   1   3   0    13366.71    12753.62     92.09 o
   2   3   0      689.93      710.58      9.26 o
   3   3   0       11.08       12.05      2.03 o
   4   3   0      711.92      681.48     13.37 o
   5   3   0        5.70        7.10      2.35 o
   6   3   0       75.92       67.23      6.23 o
   7   3   0       80.40       85.41      7.53 o
   8   3   0       54.52       57.48      6.10 o
  -8   4   0        0.86        2.44      4.48 o
  -7   4   0      170.26      181.86     11.10 o
  -6   4   0       49.25       58.47      5.94 o
  -5   4   0       20.57       23.20      3.84 o
  -4   4   0      466.28      440.52      8.54 o
  -3   4   0      608.97      619.02      9.56 o
  -2   4   0     2166.54     2246.04     15.50 o
  -1   4   0        2.84        3.15      0.75 o
   0   4   0     1241.12     1263.04     13.06 o
   1   4   0      591.75      545.41      8.77 o
   2   4   0      417.88      402.59      7.13 o
   3   4   0      868.22      891.68     13.66 o
   4   4   0      440.54      401.14     10.49 o
   5   4   0      509.73      508.19     13.15 o
   6   4   0        6.75        9.59      5.67 o
   7   4   0       59.03       63.33      6.57 o
   8   4   0        1.10       -1.66      3.98 o
  -8   5   0       15.89       11.45      3.86 o
  -7   5   0       10.70        5.85      3.47 o
  -6   5   0       57.57       43.63      6.52 o
  -5   5   0       17.25       12.79      3.53 o
  -4   5   0       43.19       45.82      2.62 o
  -3   5   0      155.96      162.06      6.97 o
  -2   5   0       70.84       58.61      2.44 o
  -1   5   0      881.07      932.11      7.86 o
   0   5   0      275.69      255.96      7.89 o
   1   5   0    11010.57    11218.66     43.47 o
   2   5   0       32.43       35.60      2.96 o
   3   5   0     1028.20     1091.90     15.43 o
   4   5   0        9.90       17.70      2.71 o
   5   5   0       57.90       57.08      4.73 o
   6   5   0      156.33      157.75      8.38 o
   7   5   0       33.17       23.84      5.75 o
  -8   6   0        6.29       11.29      3.55 o
  -7   6   0        1.70       10.47      3.89 o
  -6   6   0       34.29       48.42      5.62 o
  -5   6   0       74.59       84.29      6.73 o
  -4   6   0      659.67      652.23     12.38 o
  -3   6   0        0.01        1.03      1.42 o
  -2   6   0     1117.21      964.82     11.80 o
  -1   6   0      264.81      303.49      7.48 o
   0   6   0     8675.16     9002.21     49.57 o
   1   6   0       51.25       65.71      3.78 o
   2   6   0      960.58     1002.63     25.39 o
   3   6   0        1.14        0.40      2.93 o
   4   6   0       82.34       86.71      6.24 o
   5   6   0       10.51       12.39      2.87 o
   6   6   0        6.54       -3.67      3.97 o
   7   6   0       39.91       34.48      5.72 o
  -7   7   0      134.06      139.26     12.31 o
  -6   7   0      240.64      246.79     12.22 o
  -5   7   0       72.79       79.60      6.53 o
  -4   7   0       37.77       39.59      3.62 o
  -3   7   0       29.44       24.37      1.83 o
  -2   7   0      123.27      120.73      4.60 o
  -1   7   0      379.18      344.18      7.98 o
   0   7   0      333.90      335.81      9.25 o
   1   7   0     1210.09     1287.77     18.11 o
   2   7   0      175.79      182.65      6.73 o
   3   7   0      299.42      303.40     12.06 o
   4   7   0      262.08      236.54     11.34 o
   5   7   0      166.66      159.16     10.27 o
   6   7   0        4.84        6.67      4.09 o
   7   7   0        1.20        8.14      3.51 o
  -7   8   0       56.35       63.13      9.49 o
  -6   8   0      312.92      304.56     13.78 o
  -5   8   0        7.02        5.78      2.59 o
  -4   8   0        3.67        3.85      1.94 o
  -3   8   0       29.48       29.56      3.20 o
  -2   8   0        4.19        8.61      1.79 o
  -1   8   0        0.52        0.96      1.14 o
   0   8   0      429.11      429.73     11.18 o
   1   8   0       29.87       29.23      7.51 o
   2   8   0        9.22       14.19      3.83 o
   3   8   0      229.73      211.40     10.27 o
   4   8   0       10.66       18.34      4.13 o
   5   8   0       43.49       45.73      5.95 o
   6   8   0       10.62       12.90      3.48 o
  -7   9   0       76.12       84.41     10.90 o
  -6   9   0      123.55      136.43     14.80 o
  -5   9   0       11.84       25.02      5.73 o
  -4   9   0       51.11       45.04      4.42 o
  -3   9   0     1282.89     1215.01     29.13 o
  -2   9   0        2.58        2.85      2.11 o
  -1   9   0       62.46       55.81      4.19 o
   0   9   0        3.66        3.57      2.09 o
   1   9   0       14.87       17.94      4.41 o
   2   9   0        2.17        5.33      3.49 o
   3   9   0       11.76       11.42      3.53 o
   4   9   0      279.76      273.53     13.03 o
   5   9   0      234.50      236.04     13.14 o
   6   9   0        1.50        4.63      3.60 o
  -6  10   0       11.33        6.05      3.85 o
  -5  10   0        0.01        2.49      3.96 o
  -4  10   0        9.26        7.43      3.25 o
  -3  10   0       56.87       65.53      6.10 o
  -2  10   0      302.49      314.10     14.10 o
  -1  10   0      107.95      109.41      5.97 o
   0  10   0      166.11      133.48     10.13 o
   1  10   0       93.12      132.05     12.34 o
   2  10   0        6.54        0.61      3.33 o
   3  10   0       10.87        5.60      3.07 o
   4  10   0       24.46       23.97      4.75 o
   5  10   0       92.68       89.83     12.87 o
  -5  11   0       19.56       17.93      6.01 o
  -4  11   0       43.78       49.42      5.29 o
  -3  11   0        2.85        5.92      2.91 o
  -2  11   0      112.60      103.75      7.69 o
  -1  11   0      241.38      238.18     11.43 o
   0  11   0       23.26       17.30      4.44 o
   1  11   0       59.64       56.41      7.50 o
   2  11   0       43.06       33.00      6.28 o
   3  11   0       58.59       41.43     14.66 o
   4  11   0       52.87       36.71      6.91 o
  -5  12   0        3.76       10.76      4.36 o
  -4  12   0       21.74       23.21      4.11 o
  -3  12   0        6.63       11.66      4.69 o
  -2  12   0      710.78      689.10     32.62 o
  -1  12   0       24.66       21.97      5.89 o
   0  12   0      712.85      674.46     20.87 o
   1  12   0      158.86      166.64     13.12 o
   2  12   0       87.63       69.36      8.95 o
   3  12   0      261.20      267.42     23.62 o
   4  12   0        6.51        8.09      4.86 o
  -3  13   0       88.46       87.41     10.63 o
  -2  13   0       19.70       25.57      6.51 o
  -1  13   0       89.71       62.99      8.99 o
   0  13   0        0.33        1.70      3.29 o
   1  13   0       38.06       42.60      7.42 o
   2  13   0        1.51        3.73      7.44 o
  -1  14   0        4.81        5.55      3.75 o
   0  14   0        5.98        6.74      6.62 o
  -1 -14   1        1.46        0.64      4.45 o
   0 -14   1        0.30       -1.44      3.99 o
   1 -14   1        0.18       -1.19      3.56 o
   2 -14   1      112.47       95.64     11.63 o
  -3 -13   1        1.56        0.85      3.00 o
  -2 -13   1        8.21        5.46      3.88 o
  -1 -13   1       55.89       60.49     10.87 o
   0 -13   1        0.29       -0.92      2.72 o
   1 -13   1       98.16       85.88     10.05 o
   2 -13   1       14.76        5.87      5.50 o
   3 -13   1       42.54       42.93      5.93 o
   4 -13   1       45.06       37.75      6.07 o
  -4 -12   1       28.83       28.51      6.63 o
  -3 -12   1        2.28        4.06      6.88 o
  -2 -12   1       59.75       50.51      7.57 o
  -1 -12   1        0.61       -1.41      3.59 o
   0 -12   1       17.06       10.77      3.31 o
   1 -12   1       33.53       27.03      5.62 o
   2 -12   1     1319.88     1276.22     51.05 o
   3 -12   1      163.39      150.95      8.77 o
   4 -12   1      121.92      157.33      9.62 o
   5 -12   1        1.75        1.88      4.83 o
  -5 -11   1        9.30        6.83      8.40 o
  -4 -11   1       51.70       56.40      8.84 o
  -3 -11   1      246.72      228.06     15.62 o
  -2 -11   1      419.30      395.60     19.46 o
  -1 -11   1      184.72      144.13     11.48 o
   0 -11   1        0.01        1.01      3.04 o
   1 -11   1      168.13      167.89      7.82 o
   2 -11   1      117.19      105.93      7.87 o
   3 -11   1      190.56      193.71      8.52 o
   4 -11   1        5.73        7.05      3.77 o
   5 -11   1        0.69        2.66      3.65 o
  -5 -10   1       82.06       93.34      8.63 o
  -4 -10   1       92.21       87.34     10.63 o
  -3 -10   1        6.53       15.69      5.44 o
  -2 -10   1      137.18      155.34     11.69 o
  -1 -10   1       71.02       72.12      8.14 o
   0 -10   1      699.10      690.22     16.19 o
   1 -10   1       54.47       53.89      4.38 o
   2 -10   1       58.05       56.18      5.07 o
   3 -10   1        4.93        6.01      1.96 o
   4 -10   1       41.32       36.66      5.52 o
   5 -10   1       33.43       31.12      6.45 o
   6 -10   1       69.49       58.99      8.60 o
  -6  -9   1        4.62       13.41      6.54 o
  -5  -9   1       70.02       72.29      7.45 o
  -4  -9   1       10.34        9.46      3.41 o
  -3  -9   1      224.26      208.52     10.35 o
  -2  -9   1        3.28        8.00      2.64 o
  -1  -9   1      118.18      146.98      7.13 o
   0  -9   1       33.29       32.39      5.00 o
   1  -9   1        4.86        5.66      1.89 o
   2  -9   1       12.37       12.19      2.01 o
   3  -9   1      319.89      303.42     10.64 o
   4  -9   1       14.75       12.83      3.47 o
   5  -9   1       32.00       35.23      6.55 o
   6  -9   1      142.80      144.78     13.16 o
   7  -9   1       10.27        5.51      7.40 o
  -6  -8   1       52.05       42.21      6.10 o
  -5  -8   1      327.64      329.22     14.65 o
  -4  -8   1       90.80       96.70      7.40 o
  -3  -8   1       21.40       27.47      4.31 o
  -2  -8   1       78.18       87.87      5.94 o
  -1  -8   1      202.22      203.27     11.61 o
   0  -8   1     1120.50     1154.84     34.22 o
   1  -8   1       24.88       27.05      2.18 o
   2  -8   1      336.41      303.78      6.38 o
   3  -8   1       14.24       19.98      3.55 o
   4  -8   1        1.35        1.46      2.83 o
   5  -8   1      151.90      164.81      9.32 o
   6  -8   1       46.70       47.62     10.17 o
   7  -8   1       36.48       37.80      7.51 o
  -7  -7   1       25.99       15.99      4.23 o
  -6  -7   1        7.34        7.35      3.01 o
  -5  -7   1        0.02       -0.10      2.73 o
  -4  -7   1        4.60        4.11      3.59 o
  -3  -7   1      206.42      226.98      9.94 o
  -2  -7   1      278.12      277.07      9.80 o
  -1  -7   1        7.23        3.20      2.53 o
   0  -7   1       38.25       38.33      2.87 o
   1  -7   1      343.76      400.92      8.33 o
   2  -7   1       54.14       56.00      2.29 o
   3  -7   1      790.87      765.88     13.38 o
   4  -7   1       16.60       21.00      2.69 o
   5  -7   1        4.89        2.27      2.15 o
   6  -7   1       24.17       30.81      4.81 o
   7  -7   1       42.21       34.22      5.29 o
  -7  -6   1       20.85       20.32      4.60 o
  -6  -6   1        0.17        2.83      3.14 o
  -5  -6   1      111.00      109.95      6.48 o
  -4  -6   1      466.39      473.18     11.89 o
  -3  -6   1      267.37      253.94     10.06 o
  -2  -6   1      415.00      469.85     12.46 o
  -1  -6   1      282.98      272.67      7.90 o
   0  -6   1     7278.03     7826.14     91.00 o
   1  -6   1     1399.95     1472.93     26.87 o
   2  -6   1     1694.38     1570.87     18.08 o
   3  -6   1      164.25      151.01      5.02 o
   4  -6   1      272.51      242.48      7.69 o
   5  -6   1      273.55      264.08     11.38 o
   6  -6   1       64.52       73.51      6.93 o
   7  -6   1       41.53       40.99      5.69 o
   8  -6   1       14.80       13.51      4.47 o
  -8  -5   1      138.32      137.85     13.41 o
  -7  -5   1       93.59       68.45     13.46 o
  -6  -5   1        4.19        3.78      2.38 o
  -5  -5   1       45.47       47.94      5.59 o
  -4  -5   1      816.48      800.47     15.10 o
  -3  -5   1        7.05        7.66      1.87 o
  -2  -5   1      334.50      308.84      7.34 o
  -1  -5   1      667.65      501.80      9.89 o
   0  -5   1      143.73      125.02      4.10 o
   1  -5   1     2537.06     2655.53     12.41 o
   2  -5   1       27.64       31.77      1.34 o
   3  -5   1        7.65        6.86      1.32 o
   4  -5   1      509.08      488.33      7.26 o
   5  -5   1       16.13       18.21      3.75 o
   6  -5   1        2.50        5.99      3.17 o
   7  -5   1        9.75       12.97      3.89 o
   8  -5   1        2.14        0.88      5.02 o
  -8  -4   1       65.40       68.43     15.65 o
  -7  -4   1       18.50       23.47      4.20 o
  -6  -4   1        1.90        1.86      2.77 o
  -5  -4   1      196.82      194.44      8.27 o
  -4  -4   1        0.00       -0.04      1.70 o
  -3  -4   1      109.90      112.69      5.02 o
  -2  -4   1      214.19      172.09      5.54 o
  -1  -4   1       15.81       12.47      2.68 o
   0  -4   1      410.67      472.10      7.36 o
   1  -4   1      125.99      117.03      2.74 o
   2  -4   1      970.65      999.60      8.50 o
   3  -4   1      371.39      383.16      6.03 o
   4  -4   1       15.35       22.08      1.69 o
   5  -4   1      195.87      200.31      9.72 o
   6  -4   1        0.00       -1.88      3.22 o
   7  -4   1      176.80      192.84     11.43 o
   8  -4   1        1.63       -1.95      3.71 o
  -8  -3   1      117.05      119.43      8.28 o
  -7  -3   1      100.52      114.38      8.67 o
  -6  -3   1        0.97       -0.27      2.84 o
  -5  -3   1      838.84      813.63     16.35 o
  -4  -3   1       29.57       35.41      3.30 o
  -3  -3   1       25.12       28.72      2.72 o
  -2  -3   1      313.08      338.38      8.16 o
  -1  -3   1      296.16      276.17      5.16 o
   0  -3   1      181.56      161.06      4.90 o
   1  -3   1    11008.96    10634.62     31.34 o
   2  -3   1     1039.06     1027.75      8.16 o
   3  -3   1       35.81       35.83      1.73 o
   4  -3   1        0.25        1.11      0.63 o
   5  -3   1        1.94        5.22      1.66 o
   6  -3   1       63.89       72.06      6.48 o
   7  -3   1       58.81       74.84      7.24 o
   8  -3   1       19.65       14.22      4.26 o
  -8  -2   1        2.19       10.25      3.10 o
  -7  -2   1       49.51       61.52      5.44 o
  -6  -2   1       19.54       21.45      3.92 o
  -5  -2   1      219.79      227.29      9.75 o
  -4  -2   1      585.06      612.21     12.37 o
  -3  -2   1       27.33       36.02      3.31 o
  -2  -2   1        2.98        2.54      0.86 o
  -1  -2   1      145.18      154.56      3.23 o
   0  -2   1     2474.47     2528.38     16.98 o
   1  -2   1     3232.02     3181.62     25.60 o
   2  -2   1     5561.57     5643.81     22.31 o
   3  -2   1      561.75      597.02      5.43 o
   4  -2   1       78.93       73.08      2.45 o
   5  -2   1       56.12       58.73      4.11 o
   6  -2   1      123.71      122.61      6.44 o
   7  -2   1       92.80       95.37      8.09 o
   8  -2   1       23.11       13.61      4.15 o
  -8  -1   1       25.12       25.60      6.50 o
  -7  -1   1        1.53        1.95      2.53 o
  -6  -1   1        1.09        5.16      2.29 o
  -5  -1   1       16.61       17.54      1.84 o
  -4  -1   1        9.86        9.50      1.92 o
  -3  -1   1     2006.49     2018.39     16.72 o
  -2  -1   1       25.56       25.50      1.47 o
  -1  -1   1      251.44      271.47      4.22 o
   1  -1   1     4018.97     4101.25     13.35 o
   2  -1   1     6451.73     6403.67     34.80 o
   3  -1   1     5382.25     5249.68     17.55 o
   4  -1   1     1745.52     1764.90     22.59 o
   5  -1   1      621.18      620.55     10.59 o
   6  -1   1      134.11      127.29      6.74 o
   7  -1   1       43.60       51.17      6.12 o
   8  -1   1       42.04       33.27      6.33 o
  -8   0   1       50.29       51.32      6.54 o
  -7   0   1       55.19       48.52      4.72 o
  -6   0   1       41.20       36.42      3.87 o
  -5   0   1      237.71      230.28      5.25 o
  -4   0   1     2646.82     2603.33     29.58 o
  -3   0   1      636.05      632.09      7.32 o
  -2   0   1        4.71        1.08      0.92 o
   1   0   1      219.41      234.43      4.35 o
   2   0   1    52225.26    49138.11    881.14 o
   3   0   1      510.93      469.87      8.02 o
   4   0   1      882.60      891.86     17.94 o
   5   0   1      898.23      806.73     16.78 o
   6   0   1       77.52       85.17      5.78 o
   7   0   1        1.95        2.77      2.45 o
   8   0   1        6.45        4.90      3.91 o
  -8   1   1       24.03       31.97      5.90 o
  -7   1   1       11.91       12.83      3.73 o
  -6   1   1      298.06      314.11     10.26 o
  -5   1   1        0.14        0.40      1.99 o
  -4   1   1      604.50      606.73     13.29 o
  -3   1   1      716.04      703.62      8.69 o
  -2   1   1        1.93        3.25      1.38 o
  -1   1   1        3.77        6.22      1.30 o
   1   1   1     7059.28     6951.99     43.79 o
   2   1   1     9563.66     9484.41     40.06 o
   3   1   1     1026.81     1056.42     11.88 o
   4   1   1      792.71      832.51     17.64 o
   5   1   1       35.08       40.92      4.36 o
   6   1   1        0.28        7.13      2.55 o
   7   1   1        2.82        7.74      2.60 o
   8   1   1        5.15        3.99      4.61 o
  -8   2   1        8.31       10.71      3.17 o
  -7   2   1      456.23      458.72     22.85 o
  -6   2   1        0.12        1.39      2.78 o
  -5   2   1       62.05       58.02      5.27 o
  -4   2   1      465.06      472.93      9.48 o
  -3   2   1      568.42      588.95     11.64 o
  -2   2   1     4189.40     4106.04     17.86 o
  -1   2   1       90.08       91.44      4.52 o
   0   2   1       67.13       72.12      3.57 o
   1   2   1        2.90        5.10      1.58 o
   2   2   1        2.66       11.00      2.12 o
   3   2   1      576.28      586.86     10.67 o
   4   2   1       16.66       19.36      2.70 o
   5   2   1       15.78       22.43      3.39 o
   6   2   1       54.35       67.15      6.13 o
   7   2   1      344.29      355.25     14.68 o
   8   2   1       31.31       46.73      6.43 o
  -8   3   1        7.89        4.00      3.95 o
  -7   3   1      504.88      540.49     18.47 o
  -6   3   1        0.70        1.53      2.59 o
  -5   3   1       34.66       30.30      4.20 o
  -4   3   1      180.86      179.67      5.50 o
  -3   3   1      292.16      272.17      8.62 o
  -2   3   1      337.87      326.55      6.26 o
  -1   3   1      407.21      420.13      4.71 o
   0   3   1      211.87      218.02      4.24 o
   1   3   1     1988.18     2069.43     82.11 o
   2   3   1     3764.00     3589.86     30.25 o
   3   3   1     1093.89     1105.75     23.23 o
   4   3   1      279.35      240.16      8.12 o
   5   3   1      226.24      226.25      8.89 o
   6   3   1       17.39       15.12      3.33 o
   7   3   1       22.52       30.12      5.08 o
   8   3   1       38.41       42.84      6.16 o
  -8   4   1       27.72       25.29      5.49 o
  -7   4   1       44.65       34.85      5.27 o
  -6   4   1       32.57       35.18      5.41 o
  -5   4   1        0.01        1.79      2.66 o
  -4   4   1       18.82       21.65      1.15 o
  -3   4   1       17.10       12.81      0.88 o
  -2   4   1      454.92      421.00      6.24 o
  -1   4   1      188.98      185.94      4.09 o
   0   4   1    12486.18    12372.27     57.96 o
   1   4   1     1823.37     1875.30     26.02 o
   2   4   1        5.55        7.81      1.16 o
   3   4   1      568.10      560.65     12.19 o
   4   4   1      391.42      401.74     13.35 o
   5   4   1      271.64      289.79     10.03 o
   6   4   1       60.75       59.77      5.34 o
   7   4   1        1.87        6.71      4.01 o
   8   4   1       11.80        2.61      3.88 o
  -8   5   1        4.86        2.09      2.78 o
  -7   5   1        7.21        8.80      3.74 o
  -6   5   1       19.23       16.79      3.73 o
  -5   5   1       73.21       68.04      5.87 o
  -4   5   1        0.73        0.74      0.95 o
  -3   5   1       63.50       63.71      2.70 o
  -2   5   1        5.81        7.73      1.35 o
  -1   5   1     1221.62     1196.16     14.23 o
   0   5   1       44.49       43.89      2.48 o
   1   5   1        3.34        9.71      1.92 o
   2   5   1      580.45      633.21     10.35 o
   3   5   1     2474.09     2512.42     41.01 o
   4   5   1      255.73      250.85     10.36 o
   5   5   1      101.97       99.99      6.13 o
   6   5   1       39.18       45.27      6.38 o
   7   5   1       38.83       35.89      5.66 o
  -8   6   1      182.96      168.78     11.77 o
  -7   6   1       63.36       64.69      7.25 o
  -6   6   1        6.22        7.68      3.10 o
  -5   6   1       50.59       42.55      7.05 o
  -4   6   1      112.44      115.09      5.31 o
  -3   6   1       29.79       30.57      3.61 o
  -2   6   1     1660.90     1635.96     19.91 o
  -1   6   1       34.81       37.45      2.58 o
   0   6   1      709.77      623.41     11.25 o
   1   6   1        3.50        1.52      0.77 o
   2   6   1     1023.98     1088.80     22.47 o
   3   6   1        0.19       -0.19      2.99 o
   4   6   1       29.35       31.69      3.46 o
   5   6   1       28.74       29.80      5.49 o
   6   6   1       83.82       81.48      7.96 o
   7   6   1        4.02        6.52      3.25 o
  -7   7   1       15.10       22.04      4.94 o
  -6   7   1       67.67       73.26      6.85 o
  -5   7   1       58.60       58.48      5.75 o
  -4   7   1       44.07       46.06      4.25 o
  -3   7   1     1484.97     1466.38     14.82 o
  -2   7   1      197.58      195.39      5.42 o
  -1   7   1       95.35      102.49      5.39 o
   0   7   1      402.02      383.81      9.64 o
   1   7   1      388.32      358.55      6.53 o
   2   7   1      460.77      416.78      8.15 o
   3   7   1        0.10       -1.12      4.62 o
   4   7   1       79.00       84.85      7.26 o
   5   7   1       86.92       89.62      8.00 o
   6   7   1      109.89      106.32      9.30 o
   7   7   1       67.28       63.56      7.67 o
  -7   8   1        3.47        4.42      3.66 o
  -6   8   1      125.78      120.97      8.75 o
  -5   8   1      297.17      298.35     18.52 o
  -4   8   1      582.81      535.55     13.64 o
  -3   8   1      200.04      192.28      7.60 o
  -2   8   1       59.81       61.71      3.37 o
  -1   8   1      368.06      363.37      9.62 o
   0   8   1        9.85       10.79      2.37 o
   1   8   1       35.88       41.53      4.06 o
   2   8   1        6.84        8.70     10.71 o
   3   8   1        3.67        9.77      5.27 o
   4   8   1       27.83       18.88      3.93 o
   5   8   1      268.93      270.97     13.75 o
   6   8   1        0.24        4.87      3.25 o
  -7   9   1      253.02      267.54     25.31 o
  -6   9   1        5.75        5.62     11.40 o
  -5   9   1       16.67       22.95      5.80 o
  -4   9   1        0.87        1.98      2.69 o
  -3   9   1        1.01        0.34      1.95 o
  -2   9   1      356.62      335.83      9.95 o
  -1   9   1       83.66       79.69      4.98 o
   0   9   1       10.28       12.25      2.52 o
   1   9   1      807.43      875.08     25.56 o
   2   9   1       77.64       91.64      9.16 o
   3   9   1       29.20       35.04      5.72 o
   4   9   1        0.25        0.29      3.09 o
   5   9   1        4.36        8.33      3.66 o
   6   9   1      182.56      169.12     13.58 o
  -6  10   1       34.81       29.06     11.68 o
  -5  10   1        2.38        6.84      6.84 o
  -4  10   1       25.72       25.32      5.54 o
  -3  10   1        1.97        3.12      2.35 o
  -2  10   1      351.67      352.03     10.70 o
  -1  10   1        0.57        2.68      2.52 o
   0  10   1      164.22      181.00     11.98 o
   1  10   1       51.20       49.12      6.96 o
   2  10   1      264.03      247.17     15.22 o
   3  10   1       40.19       24.99      4.76 o
   4  10   1       15.31       24.28      4.92 o
   5  10   1       33.43       34.23      5.64 o
  -5  11   1       83.27       79.13     13.28 o
  -4  11   1       42.39       39.65      4.95 o
  -3  11   1      259.91      263.24     12.80 o
  -2  11   1       67.16       65.45      8.30 o
  -1  11   1      195.34      224.37     17.19 o
   0  11   1      398.34      391.74     29.39 o
   1  11   1      312.62      304.22     38.41 o
   2  11   1       39.99       40.19     10.35 o
   3  11   1      119.42      115.58     11.79 o
   4  11   1        9.64        8.05      6.21 o
  -4  12   1       41.28       48.19      8.44 o
  -3  12   1       40.75       47.86      8.10 o
  -2  12   1      364.41      366.70     20.91 o
  -1  12   1       91.19       90.31     10.12 o
   0  12   1      275.37      269.36     16.10 o
   1  12   1       13.62        9.29      5.86 o
   2  12   1      154.50      159.38     14.32 o
   3  12   1       13.69       13.85     11.45 o
  -3  13   1      187.61      201.74     16.30 o
  -2  13   1       29.62       25.04      6.49 o
  -1  13   1       12.09        8.01     11.98 o
   0  13   1        1.34        5.83      5.00 o
   1  13   1       18.03       14.81      5.51 o
   2  13   1       16.94       10.67      4.52 o
  -1 -14   2        4.09        4.94      2.78 o
   0 -14   2      140.97      143.37     13.51 o
   1 -14   2        6.28        5.43      4.00 o
   2 -14   2       66.90       56.74      6.94 o
  -3 -13   2       12.13       11.32      4.44 o
  -2 -13   2       33.64       42.63      7.74 o
  -1 -13   2        6.32        0.11      3.34 o
   0 -13   2       19.56       15.14      4.02 o
   1 -13   2       29.11       40.48     10.26 o
   2 -13   2       32.57       35.23      5.50 o
   3 -13   2       23.78       28.83      5.39 o
   4 -13   2      121.01      123.76      9.04 o
  -4 -12   2        0.78        9.62      4.68 o
  -3 -12   2        1.98        7.51      4.23 o
  -2 -12   2      188.34      171.22     13.37 o
  -1 -12   2      135.69      118.41     16.95 o
   0 -12   2        1.32       -1.61      2.25 o
   1 -12   2      419.17      374.97     24.37 o
   2 -12   2       69.92       73.82      7.06 o
   3 -12   2      139.82      145.29      7.87 o
   4 -12   2      195.88      212.36     11.22 o
   5 -12   2       20.23        4.70      3.59 o
  -5 -11   2        2.19       11.58      5.35 o
  -4 -11   2      209.23      187.34     19.53 o
  -3 -11   2       15.42       25.94     10.01 o
  -2 -11   2       19.50       29.05      8.36 o
  -1 -11   2      259.36      243.34     14.45 o
   0 -11   2        2.23       -4.31      3.40 o
   1 -11   2       27.31       16.35      2.83 o
   2 -11   2       60.75       60.35      6.11 o
   3 -11   2        1.87        2.39      2.12 o
   4 -11   2       71.01       76.77      7.93 o
   5 -11   2       15.12       20.66      5.88 o
  -5 -10   2      315.00      305.34     19.10 o
  -4 -10   2       29.14       46.09      7.81 o
  -3 -10   2      137.18      122.55     10.90 o
  -2 -10   2      237.97      207.84     13.91 o
  -1 -10   2        0.71        1.93      4.32 o
   0 -10   2       23.86       21.80      3.81 o
   1 -10   2       87.27       65.57      4.73 o
   2 -10   2        3.72        7.51      2.18 o
   3 -10   2        3.02        1.88      2.06 o
   4 -10   2       39.64       46.45      7.40 o
   5 -10   2       78.53       82.48     10.04 o
   6 -10   2        0.50        2.43      4.27 o
  -6  -9   2       86.16       95.66      8.76 o
  -5  -9   2      113.94      102.09      8.43 o
  -4  -9   2      250.36      235.33     11.58 o
  -3  -9   2       37.45       38.09      4.68 o
  -2  -9   2       36.13       38.94      4.29 o
  -1  -9   2      162.78      151.16      9.36 o
   0  -9   2       32.38       31.21      4.24 o
   1  -9   2       14.37       10.67      2.25 o
   2  -9   2       26.72       29.28      4.23 o
   3  -9   2      467.91      451.15     13.31 o
   4  -9   2        1.49        4.14      2.48 o
   5  -9   2      716.81      684.62     29.46 o
   6  -9   2       20.87       22.27      6.37 o
   7  -9   2       20.14       21.93      6.42 o
  -7  -8   2       83.95       80.32      8.61 o
  -6  -8   2        0.41        2.03      3.33 o
  -5  -8   2       82.66       78.31      7.48 o
  -4  -8   2        0.04        5.34      3.62 o
  -3  -8   2       15.73       22.65      3.69 o
  -2  -8   2        3.22        2.30      2.08 o
  -1  -8   2      181.57      183.68      7.05 o
   0  -8   2      341.08      324.80     14.17 o
   1  -8   2      223.24      236.01      7.95 o
   2  -8   2     2318.31     2333.05     35.82 o
   3  -8   2       84.81       88.20      4.43 o
   4  -8   2       78.45       76.15      4.81 o
   5  -8   2        8.55        6.52      3.06 o
   6  -8   2       83.70       90.49     10.25 o
   7  -8   2        4.43       -0.92      9.34 o
  -7  -7   2       32.13       39.79      5.75 o
  -6  -7   2       28.78       26.41      4.98 o
  -5  -7   2       28.27       31.14      3.83 o
  -4  -7   2       46.14       47.21      5.43 o
  -3  -7   2      196.18      188.95      8.84 o
  -2  -7   2       26.71       23.33      3.10 o
  -1  -7   2      505.01      502.75     10.84 o
   0  -7   2      118.98      128.95      3.17 o
   1  -7   2        1.23        2.60      1.84 o
   2  -7   2     1497.12     1571.65     21.15 o
   3  -7   2      997.41     1020.97     12.72 o
   4  -7   2        8.25       15.46      2.19 o
   5  -7   2      134.94      130.67      8.32 o
   6  -7   2      129.52      136.77      9.30 o
   7  -7   2        0.04       -2.57      2.62 o
  -7  -6   2       26.95       23.79      6.26 o
  -6  -6   2       45.63       42.56      4.44 o
  -5  -6   2      150.96      161.83      7.83 o
  -4  -6   2       24.79       20.80      2.98 o
  -3  -6   2       79.96       82.95      8.56 o
  -2  -6   2     1014.41     1034.20     19.31 o
  -1  -6   2        0.00        2.30      2.26 o
   0  -6   2      356.84      396.24     12.49 o
   1  -6   2       11.34       12.26      1.97 o
   2  -6   2     9796.76    10121.57     36.79 o
   3  -6   2      101.00      106.69      4.28 o
   4  -6   2       81.56       94.28      4.20 o
   5  -6   2        2.88        1.29      2.64 o
   6  -6   2      164.47      147.07      9.57 o
   7  -6   2       35.12       28.36      4.99 o
   8  -6   2       10.22       11.31      3.43 o
  -8  -5   2       95.92       93.34     11.04 o
  -7  -5   2      252.96      242.17     12.65 o
  -6  -5   2       23.78       33.60      4.98 o
  -5  -5   2      148.34      163.62      7.75 o
  -4  -5   2      281.25      272.08      8.97 o
  -3  -5   2       20.01       16.31      3.86 o
  -2  -5   2       15.58       14.16      2.47 o
  -1  -5   2      247.53      324.30      7.58 o
   0  -5   2      226.29      234.79      7.80 o
   1  -5   2      864.93      741.96      9.66 o
   2  -5   2      313.09      312.90      8.23 o
   3  -5   2      660.53      645.56      9.75 o
   4  -5   2      437.38      473.87      8.62 o
   5  -5   2       99.60       86.64      6.76 o
   6  -5   2      149.30      153.77     10.09 o
   7  -5   2       51.10       56.11      8.11 o
   8  -5   2        0.01        3.22      3.42 o
  -8  -4   2        0.63        8.17      4.11 o
  -7  -4   2       55.42       54.69      6.27 o
  -6  -4   2      191.56      183.64      9.94 o
  -5  -4   2      815.96      827.58     23.84 o
  -4  -4   2      460.31      424.73     10.86 o
  -3  -4   2      496.37      499.31     10.36 o
  -2  -4   2      683.71      740.71     12.70 o
  -1  -4   2      337.49      319.85      6.04 o
   0  -4   2      408.70      428.06      9.27 o
   1  -4   2        0.05        0.12      0.46 o
   2  -4   2     1803.57     1782.58     14.13 o
   3  -4   2      644.94      695.10      9.65 o
   4  -4   2        4.98        5.97      1.35 o
   5  -4   2       78.22       85.72      6.58 o
   6  -4   2       26.36       29.29      5.57 o
   7  -4   2      105.08       92.85      8.01 o
   8  -4   2       50.76       41.08      6.35 o
  -8  -3   2       93.52       92.24      7.32 o
  -7  -3   2      201.92      191.30     11.00 o
  -6  -3   2       17.65       17.06      3.33 o
  -5  -3   2       34.85       30.69      3.98 o
  -4  -3   2      383.35      379.92     10.01 o
  -3  -3   2       86.97       96.50      3.99 o
  -2  -3   2      256.34      260.07      5.54 o
  -1  -3   2     1718.28     1765.86     15.76 o
   0  -3   2       17.54       17.03      2.00 o
   1  -3   2      778.48      767.30      6.88 o
   2  -3   2      277.64      254.89      3.37 o
   3  -3   2     7886.83     7854.52     22.00 o
   4  -3   2       62.10       68.58      2.28 o
   5  -3   2      671.65      671.16     13.14 o
   6  -3   2       27.27       22.60      4.12 o
   7  -3   2       91.77       93.72      8.19 o
   8  -3   2       57.48       48.59      6.81 o
  -8  -2   2        9.52        9.12      2.99 o
  -7  -2   2      206.37      218.85      9.94 o
  -6  -2   2        0.09        5.63      2.82 o
  -5  -2   2       55.10       51.44      5.07 o
  -4  -2   2        1.27        0.15      1.99 o
  -3  -2   2     1611.76     1574.27     14.66 o
  -2  -2   2     5324.08     5253.89     27.44 o
  -1  -2   2      404.46      409.51      4.86 o
   0  -2   2     3482.86     3427.64     32.46 o
   1  -2   2     1719.58     1680.88     12.41 o
   2  -2   2     2013.63     1945.71     10.16 o
   3  -2   2     6396.59     6454.12     25.68 o
   4  -2   2     3162.00     3155.76     19.39 o
   5  -2   2      794.46      835.94     11.22 o
   6  -2   2       72.44       93.35      6.21 o
   7  -2   2        1.60        5.71      3.06 o
   8  -2   2       28.72       28.02      5.30 o
  -8  -1   2      352.57      366.94     16.39 o
  -7  -1   2       25.02       25.27      4.34 o
  -6  -1   2       39.01       31.73      3.87 o
  -5  -1   2        7.12        6.50      1.24 o
  -4  -1   2      146.36      154.14      4.66 o
  -3  -1   2     1111.92     1191.86     15.49 o
  -2  -1   2      393.25      403.84      5.47 o
  -1  -1   2     4971.37     4727.33     20.30 o
   1  -1   2     3182.49     3069.48     18.01 o
   2  -1   2     4635.92     4551.38     26.62 o
   3  -1   2     2909.21     2941.04     14.66 o
   4  -1   2      913.55      937.38     11.20 o
   5  -1   2       42.31       47.86      3.17 o
   6  -1   2      327.26      303.57     10.43 o
   7  -1   2       83.98       77.45      7.40 o
   8  -1   2       31.38       15.12      4.11 o
  -8   0   2       43.60       49.00      6.51 o
  -7   0   2        8.11       -0.01      1.99 o
  -6   0   2       29.75       39.33      4.15 o
  -5   0   2      575.31      548.49     22.06 o
  -4   0   2      790.96      754.31      7.51 o
  -3   0   2        0.18        2.40      0.74 o
  -2   0   2     2034.09     1920.19      8.24 o
  -1   0   2       11.21       14.65      1.17 o
   1   0   2       25.53       25.26      2.19 o
   2   0   2     5636.68     5671.72     20.58 o
   3   0   2     1545.40     1581.74     14.47 o
   4   0   2      818.84      844.01     16.20 o
   5   0   2       96.59      103.86      5.89 o
   6   0   2       73.01       79.29      5.74 o
   7   0   2        5.94       15.27      3.30 o
   8   0   2       16.27       15.92      4.85 o
  -8   1   2       73.94       66.97      7.44 o
  -7   1   2       39.38       46.64      5.89 o
  -6   1   2       64.58       71.35      6.37 o
  -5   1   2      341.90      331.33     13.62 o
  -4   1   2     2155.81     2165.66     26.01 o
  -3   1   2      190.14      168.22      5.15 o
  -2   1   2        0.61        2.02      0.52 o
  -1   1   2     2134.71     2118.56     11.97 o
   0   1   2       25.15       29.58      2.08 o
   1   1   2      101.20       99.86      3.30 o
   2   1   2     3145.83     3112.85     23.14 o
   3   1   2     5598.18     5851.66     41.31 o
   4   1   2     1805.88     1883.19     21.81 o
   5   1   2      630.58      616.61     15.85 o
   6   1   2      254.31      250.06     11.66 o
   7   1   2      262.84      246.63     10.71 o
   8   1   2       31.27       27.11      4.94 o
  -8   2   2      156.01      150.71     10.54 o
  -7   2   2        3.96       11.04      3.54 o
  -6   2   2        1.63        4.53      3.00 o
  -5   2   2      386.72      367.43     12.31 o
  -4   2   2     1342.21     1393.43     21.23 o
  -3   2   2      250.55      253.39      6.11 o
  -2   2   2     3953.11     3773.57     15.24 o
  -1   2   2      323.69      294.97      6.13 o
   0   2   2        0.93        1.29      0.67 o
   1   2   2      371.23      374.44     10.03 o
   2   2   2     3764.12     3747.20     20.65 o
   3   2   2     2720.58     2753.66     26.42 o
   4   2   2       64.29       62.88      4.32 o
   5   2   2       66.59       69.61      5.06 o
   6   2   2       24.07       18.52      5.18 o
   7   2   2       86.20       94.32      8.00 o
   8   2   2       36.82       25.88      5.13 o
  -8   3   2       90.28       75.15      7.91 o
  -7   3   2       66.31       63.15      6.55 o
  -6   3   2        1.50        2.11      2.25 o
  -5   3   2      425.80      453.80     13.94 o
  -4   3   2      108.61       94.27      4.27 o
  -3   3   2      283.39      273.92      4.36 o
  -2   3   2      632.92      597.26      9.44 o
  -1   3   2     1279.18     1332.14      9.83 o
   0   3   2      552.13      551.35      5.31 o
   1   3   2      461.33      464.33     12.45 o
   2   3   2      205.21      205.40      4.60 o
   3   3   2     1769.94     1684.06     29.79 o
   4   3   2      966.49      991.90     16.41 o
   5   3   2       85.51       88.04      5.77 o
   6   3   2        1.68        6.37      2.55 o
   7   3   2       23.07       17.71      4.84 o
   8   3   2        0.98        3.29      3.36 o
  -8   4   2        3.19        3.33      3.03 o
  -7   4   2        0.20        5.26      3.44 o
  -6   4   2        0.13        1.98      3.00 o
  -5   4   2       16.38       16.58      3.38 o
  -4   4   2      369.19      359.81     10.92 o
  -3   4   2      299.57      300.40      5.66 o
  -2   4   2       22.90       61.93      2.80 o
  -1   4   2      167.05      167.20      4.32 o
   0   4   2     4958.98     5264.12     25.36 o
   1   4   2      688.13      728.64     17.03 o
   2   4   2     1504.98     1416.08     23.98 o
   3   4   2      794.76      770.97     16.95 o
   4   4   2      938.10      911.37     15.87 o
   5   4   2       51.38       62.92      4.89 o
   6   4   2       87.20       92.08      6.32 o
   7   4   2       26.94       24.04      5.80 o
  -8   5   2       12.68       17.82      6.72 o
  -7   5   2      178.72      171.28     10.74 o
  -6   5   2       30.24       38.04      6.62 o
  -5   5   2      581.45      582.11     16.41 o
  -4   5   2       27.49       22.24      1.32 o
  -3   5   2      103.50      108.62      3.96 o
  -2   5   2       61.50       62.44      3.05 o
  -1   5   2       96.96      101.08      4.02 o
   0   5   2      560.48      548.52     12.20 o
   1   5   2     2478.98     2413.72     33.73 o
   2   5   2      411.76      404.61     15.12 o
   3   5   2      447.91      436.58     14.69 o
   4   5   2      238.52      260.75      8.57 o
   5   5   2       52.98       64.64      6.44 o
   6   5   2       56.26       65.16      7.10 o
   7   5   2        6.80        6.09      3.95 o
  -8   6   2       12.51        0.97      4.28 o
  -7   6   2       68.67       86.74      8.09 o
  -6   6   2      285.62      288.30     13.05 o
  -5   6   2       42.87       39.71      6.32 o
  -4   6   2      488.94      454.37     13.63 o
  -3   6   2        9.46       10.91      1.71 o
  -2   6   2      680.81      646.95     10.10 o
  -1   6   2       67.56       69.50      3.62 o
   0   6   2      602.90      630.68     10.85 o
   1   6   2     1393.27     1337.21     27.04 o
   2   6   2      130.97      144.68      9.78 o
   3   6   2      190.36      214.37     17.11 o
   4   6   2      153.71      134.99      8.81 o
   5   6   2       64.59       63.54      6.70 o
   6   6   2      153.65      145.30     10.54 o
   7   6   2        0.62        4.52      3.27 o
  -7   7   2      333.54      344.13     15.66 o
  -6   7   2      391.60      393.91     15.51 o
  -5   7   2       67.59       67.09      6.15 o
  -4   7   2      859.82      819.24     16.52 o
  -3   7   2      336.98      343.66      7.84 o
  -2   7   2       77.78       75.71      3.61 o
  -1   7   2        9.31       14.33      2.31 o
   0   7   2        2.08        5.04      1.65 o
   1   7   2       53.90       54.96      6.24 o
   2   7   2      496.94      513.47     19.16 o
   3   7   2      331.39      332.69     16.48 o
   4   7   2      271.18      272.62     12.69 o
   5   7   2        8.03        5.46      3.10 o
   6   7   2        0.00        6.25      4.41 o
  -7   8   2       58.07       58.77      8.16 o
  -6   8   2        4.23        3.43      3.38 o
  -5   8   2      235.48      236.70     11.35 o
  -4   8   2        2.61        4.29      2.31 o
  -3   8   2      173.76      165.68      5.82 o
  -2   8   2       65.68       64.23      3.74 o
  -1   8   2        7.90        9.33      2.34 o
   0   8   2       96.85      105.74      5.23 o
   1   8   2       73.11       80.07      7.89 o
   2   8   2       69.30       70.94      8.02 o
   3   8   2       32.93       35.34      6.40 o
   4   8   2       52.97       58.35      6.62 o
   5   8   2       61.05       54.52      6.70 o
   6   8   2       41.24       37.30      5.73 o
  -7   9   2        2.12       14.76      5.92 o
  -6   9   2      269.26      280.55     17.63 o
  -5   9   2       45.47       44.56      6.96 o
  -4   9   2      106.60      109.80      6.87 o
  -3   9   2      233.14      233.74      8.18 o
  -2   9   2      227.07      226.07      8.36 o
  -1   9   2      312.38      319.13     10.60 o
   0   9   2       26.66       30.88      5.63 o
   1   9   2      316.96      313.57     26.21 o
   2   9   2        7.20        5.56      4.07 o
   3   9   2       41.66       58.74     11.43 o
   4   9   2       52.93       72.74      7.35 o
   5   9   2        8.89       12.70      4.45 o
  -6  10   2       12.33        7.06      3.85 o
  -5  10   2      153.56      154.91     12.98 o
  -4  10   2      132.49      130.30      8.10 o
  -3  10   2        3.99        5.58      3.06 o
  -2  10   2       46.02       49.00      4.25 o
  -1  10   2       17.16       23.34      4.07 o
   0  10   2     1640.34     1675.20     36.78 o
   1  10   2       24.10       27.11     10.68 o
   2  10   2      167.42      167.62     12.87 o
   3  10   2       18.55       26.41      6.30 o
   4  10   2      104.72      121.56      9.60 o
   5  10   2       24.81       19.55      5.07 o
  -5  11   2       63.74       63.00      8.87 o
  -4  11   2        9.57        9.25      3.65 o
  -3  11   2        8.09        8.04      4.24 o
  -2  11   2       13.14        7.46      7.71 o
  -1  11   2        2.58        3.77      2.59 o
   0  11   2       44.22       40.17      6.76 o
   1  11   2      329.04      327.01     27.98 o
   2  11   2      174.97      178.41     30.80 o
   3  11   2        7.01       19.62      5.91 o
   4  11   2        0.00        9.32      5.23 o
  -4  12   2      163.27      166.63     14.62 o
  -3  12   2        1.59        5.08      3.81 o
  -2  12   2       20.28       33.87      7.47 o
  -1  12   2       32.79       35.36      7.60 o
   0  12   2       36.30       42.13      6.69 o
   1  12   2       64.74       77.57      9.51 o
   2  12   2       53.41       46.08      7.85 o
   3  12   2       12.71       16.79      6.16 o
  -3  13   2        3.57       -0.05      4.07 o
  -2  13   2       92.95      107.24     11.77 o
  -1  13   2       65.26       60.33      9.15 o
   0  13   2        2.62        1.01      4.73 o
   1  13   2       24.73       28.80      6.86 o
  -1 -14   3        1.53        5.21      4.89 o
   0 -14   3        3.73        5.45      4.68 o
   1 -14   3       15.43       12.99      4.03 o
   2 -14   3       46.81       51.99      9.08 o
  -3 -13   3       24.54       15.85      5.45 o
  -2 -13   3        5.75        3.56      4.20 o
  -1 -13   3       80.27       56.97      8.28 o
   0 -13   3        0.16        1.61      3.00 o
   1 -13   3       41.71       45.50      6.11 o
   2 -13   3       62.88       55.12      6.54 o
   3 -13   3       13.46       17.40      3.30 o
   4 -13   3       21.83       23.52      4.46 o
  -4 -12   3       66.69       48.26      8.26 o
  -3 -12   3       20.02       13.42      5.01 o
  -2 -12   3      284.88      327.44     17.83 o
  -1 -12   3        3.10       -0.48      2.68 o
   0 -12   3      294.04      258.84     12.44 o
   1 -12   3      143.47      117.31      7.33 o
   2 -12   3        0.56        2.25      2.56 o
   3 -12   3      119.66      101.13      6.58 o
   4 -12   3        0.17        2.32      5.76 o
   5 -12   3      150.81      130.65     12.96 o
  -5 -11   3       29.90       45.22      9.68 o
  -4 -11   3       40.71       30.79      6.76 o
  -3 -11   3       75.05       60.19      8.19 o
  -2 -11   3      381.44      379.49     18.41 o
  -1 -11   3      203.68      208.26     14.01 o
   0 -11   3        9.67        9.60      2.77 o
   1 -11   3        2.03        1.87      1.83 o
   2 -11   3       56.75       51.72      4.63 o
   3 -11   3       34.46       30.62      3.83 o
   4 -11   3        0.01        7.13      4.70 o
   5 -11   3       93.59       92.61     10.75 o
  -6 -10   3       71.73       75.95     10.32 o
  -5 -10   3        4.88        1.49      3.73 o
  -4 -10   3        9.04        8.12      9.12 o
  -3 -10   3       74.60       74.38      8.27 o
  -2 -10   3      153.18      136.30     10.65 o
  -1 -10   3        6.80        4.90      3.62 o
   0 -10   3       42.59       47.55      5.81 o
   1 -10   3        6.20       12.35      2.40 o
   2 -10   3      203.28      173.05      6.97 o
   3 -10   3       93.90       85.29      5.40 o
   4 -10   3       75.54       77.16      8.96 o
   5 -10   3       39.34       39.79      7.03 o
   6 -10   3        0.67       -0.92      3.61 o
  -6  -9   3        8.05        4.74      3.08 o
  -5  -9   3        0.00        2.27      3.14 o
  -4  -9   3        1.21       -1.72      4.58 o
  -3  -9   3      100.19       88.76      6.56 o
  -2  -9   3       53.08       50.18      4.52 o
  -1  -9   3      104.69      110.32      7.24 o
   0  -9   3      328.31      316.88     10.07 o
   1  -9   3      450.22      437.37     10.44 o
   2  -9   3       51.71       55.80      3.90 o
   3  -9   3        0.26        3.35      2.03 o
   4  -9   3       22.56       23.12      3.24 o
   5  -9   3      209.60      240.87     16.01 o
   6  -9   3       12.27        7.73      6.11 o
   7  -9   3       33.03       37.91      9.62 o
  -7  -8   3      178.44      183.87     12.55 o
  -6  -8   3        0.21        2.52      2.87 o
  -5  -8   3      191.56      190.37     11.18 o
  -4  -8   3        6.66       14.60      4.72 o
  -3  -8   3      290.83      298.67     11.27 o
  -2  -8   3      135.21      144.87      6.32 o
  -1  -8   3       31.23       32.00      2.95 o
   0  -8   3       60.77       62.84      4.37 o
   1  -8   3        2.85        5.50      1.84 o
   2  -8   3     2103.88     2070.06     22.60 o
   3  -8   3      167.97      177.58      6.68 o
   4  -8   3      448.78      441.73     11.35 o
   5  -8   3       96.81       91.59      9.61 o
   6  -8   3      158.05      164.12     13.65 o
   7  -8   3        0.05        8.06     20.78 o
  -7  -7   3        2.21       12.23      5.14 o
  -6  -7   3        3.84       -0.57      4.99 o
  -5  -7   3       35.48       32.84      3.92 o
  -4  -7   3      307.52      271.22     11.51 o
  -3  -7   3      171.18      150.76      7.77 o
  -2  -7   3      349.26      372.62     10.55 o
  -1  -7   3      447.88      425.62      9.42 o
   0  -7   3      202.45      204.13      9.29 o
   1  -7   3      300.34      262.80      7.63 o
   2  -7   3      131.69      130.62      5.22 o
   3  -7   3        1.54        2.20      1.53 o
   4  -7   3      533.28      564.67     10.87 o
   5  -7   3      217.83      211.19     10.51 o
   6  -7   3       17.85        7.91      4.25 o
   7  -7   3       73.86       79.16      9.58 o
  -7  -6   3        4.48        5.95      2.70 o
  -6  -6   3      181.92      185.64      9.17 o
  -5  -6   3      172.93      175.15      8.23 o
  -4  -6   3      438.38      448.83     11.72 o
  -3  -6   3       41.35       46.46      4.00 o
  -2  -6   3     2226.95     2211.20     24.36 o
  -1  -6   3       76.08       70.39      3.68 o
   0  -6   3       61.90       54.38      3.86 o
   1  -6   3       14.36       10.00      1.92 o
   2  -6   3        3.68        4.79      1.30 o
   3  -6   3      490.65      524.74      9.49 o
   4  -6   3      228.92      230.75      6.70 o
   5  -6   3        3.56        9.38      3.41 o
   6  -6   3        1.82        2.49      2.66 o
   7  -6   3      121.93      131.46      9.89 o
  -8  -5   3       10.06        7.07      3.07 o
  -7  -5   3      119.23      124.53      9.24 o
  -6  -5   3      344.43      343.24     13.87 o
  -5  -5   3      769.68      726.15     16.10 o
  -4  -5   3      126.86      120.43      6.17 o
  -3  -5   3      388.86      380.31      8.46 o
  -2  -5   3       16.16       21.92      3.74 o
  -1  -5   3     2905.61     3067.47     22.33 o
   0  -5   3      123.03      122.39      4.50 o
   1  -5   3     3323.27     3737.05     38.40 o
   2  -5   3      404.59      432.39      6.42 o
   3  -5   3     3074.47     3097.74     27.90 o
   4  -5   3      514.15      560.20      9.83 o
   5  -5   3       39.52       36.53      4.61 o
   6  -5   3        1.82        5.78      2.86 o
   7  -5   3       24.81       21.63      4.75 o
   8  -5   3        0.00        1.74      3.53 o
  -8  -4   3        9.66       16.69      3.46 o
  -7  -4   3      516.21      506.09     18.01 o
  -6  -4   3      129.64      130.51      7.00 o
  -5  -4   3       34.86       46.09      5.09 o
  -4  -4   3       70.44       86.75      5.51 o
  -3  -4   3      161.52      156.38      5.30 o
  -2  -4   3      450.16      448.83      8.37 o
  -1  -4   3      655.84      653.92      7.28 o
   0  -4   3     1732.89     1753.86     17.99 o
   1  -4   3      364.57      382.49      5.37 o
   2  -4   3      473.34      472.90      6.44 o
   3  -4   3      394.42      390.13      5.69 o
   4  -4   3      243.70      241.24      4.97 o
   5  -4   3       55.01       61.58      5.14 o
   6  -4   3      360.91      359.32     14.41 o
   7  -4   3       70.72       73.37      9.15 o
   8  -4   3        6.49        9.15      3.49 o
  -8  -3   3       16.53       25.19      4.06 o
  -7  -3   3       48.39       39.67      5.19 o
  -6  -3   3      380.87      359.77     10.86 o
  -5  -3   3     1273.07     1256.05     19.35 o
  -4  -3   3       47.18       45.04      4.80 o
  -3  -3   3      563.10      520.52      9.05 o
  -2  -3   3     2935.42     2875.48     18.47 o
  -1  -3   3      294.91      289.44      4.07 o
   0  -3   3       10.97       17.46      0.96 o
   1  -3   3        9.56       26.07      3.02 o
   2  -3   3      539.67      532.82      8.46 o
   3  -3   3     1424.64     1426.06     11.65 o
   4  -3   3        9.32       17.05      1.69 o
   5  -3   3       72.85       71.00      3.05 o
   6  -3   3      228.16      228.07     11.55 o
   7  -3   3      318.25      283.64     17.41 o
   8  -3   3      164.66      153.13     18.26 o
  -8  -2   3       42.65       43.24      5.78 o
  -7  -2   3      126.83      114.83      7.28 o
  -6  -2   3        0.67        7.28      3.46 o
  -5  -2   3      271.33      267.60      8.32 o
  -4  -2   3      164.04      155.66      5.00 o
  -3  -2   3      128.46      118.26      4.03 o
  -2  -2   3      169.07      204.46      3.65 o
  -1  -2   3      455.77      433.11      4.67 o
   0  -2   3      111.70      115.95      2.44 o
   1  -2   3     3097.12     3152.23     26.01 o
   2  -2   3    11841.35    11319.45    101.04 o
   3  -2   3       33.05       37.68      1.98 o
   4  -2   3      110.07      115.67      3.87 o
   5  -2   3     1119.80     1137.50     14.44 o
   6  -2   3      608.59      650.43     25.80 o
   7  -2   3      100.10       77.91      7.44 o
   8  -2   3       13.33       12.62      3.86 o
  -8  -1   3        0.47       -0.93      2.68 o
  -7  -1   3       68.19       78.59      5.89 o
  -6  -1   3      117.57      120.90      6.81 o
  -5  -1   3       17.01       13.90      2.14 o
  -4  -1   3      275.14      249.33      5.48 o
  -3  -1   3     1057.55     1096.27      9.58 o
  -2  -1   3     1057.98     1044.28      9.58 o
  -1  -1   3     5378.48     5457.86     28.37 o
   0  -1   3      250.09      254.41      4.32 o
   1  -1   3     4918.93     4758.43     37.21 o
   2  -1   3       24.34       32.57      1.79 o
   3  -1   3       58.59       77.66      3.57 o
   4  -1   3     3814.68     3875.67     25.62 o
   5  -1   3      170.69      173.90      6.05 o
   6  -1   3        1.45        2.39      1.97 o
   7  -1   3        2.93        9.03      3.38 o
   8  -1   3       32.14       22.68      4.65 o
  -8   0   3       95.12       94.32      8.37 o
  -7   0   3        3.92        4.42      4.60 o
  -6   0   3      117.43      122.35      7.95 o
  -5   0   3      300.81      286.66      9.44 o
  -4   0   3     2563.03     2528.21     13.67 o
  -3   0   3        5.70       13.11      1.09 o
  -2   0   3     3662.75     3570.67     15.04 o
  -1   0   3        3.50        6.79      1.44 o
   0   0   3      710.19      630.74     13.13 o
   1   0   3        2.93        7.80      2.26 o
   2   0   3     4811.49     4762.76     34.59 o
   3   0   3       93.58      109.28      4.52 o
   4   0   3     1270.61     1324.33     20.67 o
   5   0   3      532.23      535.02     13.09 o
   6   0   3        0.08       -2.13      1.99 o
   7   0   3      107.05       82.54      7.72 o
   8   0   3        6.71        5.29      3.32 o
  -8   1   3      224.39      237.71     13.12 o
  -7   1   3      332.23      339.01     14.23 o
  -6   1   3        3.70        4.33      2.64 o
  -5   1   3      267.78      246.53     10.60 o
  -4   1   3      137.17      150.24      6.91 o
  -3   1   3      634.21      572.31      6.22 o
  -2   1   3       84.95       81.65      1.95 o
  -1   1   3    14059.69    13720.31     71.95 o
   0   1   3       45.18       46.90      2.40 o
   1   1   3     8650.45     8482.18     37.75 o
   2   1   3      370.07      391.74     13.71 o
   3   1   3     1614.38     1640.67     20.65 o
   4   1   3       87.76      108.10      5.52 o
   5   1   3       39.36       38.38      4.39 o
   6   1   3      132.39      136.55     11.64 o
   7   1   3        0.78        4.50      2.78 o
   8   1   3       35.18       31.39      5.45 o
  -8   2   3        7.62        8.38      3.35 o
  -7   2   3      304.20      301.91     13.57 o
  -6   2   3       15.84       25.55      4.24 o
  -5   2   3        0.40        4.26      2.72 o
  -4   2   3       76.91      103.93      5.96 o
  -3   2   3       32.48       37.15      1.76 o
  -2   2   3     1722.04     1684.68     15.80 o
  -1   2   3        6.77       10.68      1.72 o
   0   2   3      666.07      580.44      6.47 o
   1   2   3     1128.91     1115.62     18.51 o
   2   2   3      368.84      321.89      7.81 o
   3   2   3      129.09      116.17      6.33 o
   4   2   3      430.65      439.55     12.46 o
   5   2   3     1211.44     1199.15     20.23 o
   6   2   3      181.18      168.75      9.62 o
   7   2   3       13.98       25.47      4.62 o
   8   2   3       98.75       77.27     10.58 o
  -8   3   3      177.04      167.26     11.20 o
  -7   3   3      152.59      160.73     10.07 o
  -6   3   3      148.49      160.58     12.91 o
  -5   3   3        4.88       10.34      2.80 o
  -4   3   3       68.27       62.39      2.79 o
  -3   3   3      101.14       98.59      4.03 o
  -2   3   3      720.60      720.57      9.20 o
  -1   3   3       93.94       92.27      3.51 o
   0   3   3        0.03        1.82      0.94 o
   1   3   3       18.31       29.09      3.74 o
   2   3   3     1788.61     1706.28     21.77 o
   3   3   3     2522.05     2461.93     25.57 o
   4   3   3      327.51      338.01     11.04 o
   5   3   3        1.43       -1.14      1.82 o
   6   3   3      200.73      186.37      9.01 o
   7   3   3       48.94       43.50     18.96 o
  -8   4   3        0.00       -1.82      4.51 o
  -7   4   3      308.74      316.77     14.29 o
  -6   4   3        0.79        1.60      3.82 o
  -5   4   3      398.09      429.37     13.84 o
  -4   4   3     2369.51     2200.13     37.53 o
  -3   4   3      260.39      271.65      7.77 o
  -2   4   3     3849.19     4083.08     27.06 o
  -1   4   3      281.99      312.11      5.89 o
   0   4   3     5744.62     5399.70     20.18 o
   1   4   3     1008.65      988.62     32.68 o
   2   4   3     1513.04     1483.09     42.88 o
   3   4   3       85.84       80.98      4.90 o
   4   4   3      301.86      306.44     10.39 o
   5   4   3        8.96       11.18      2.68 o
   6   4   3        0.08        3.17      3.07 o
   7   4   3        0.23       -0.90      9.59 o
  -8   5   3       39.05       43.19      6.10 o
  -7   5   3       54.38       52.55      6.13 o
  -6   5   3        0.17        3.63      3.12 o
  -5   5   3       74.81       66.83      5.90 o
  -4   5   3      317.41      297.95      7.91 o
  -3   5   3       68.43       68.87      3.47 o
  -2   5   3       70.07       75.10      3.47 o
  -1   5   3      131.37      156.14      5.16 o
   0   5   3      108.87      120.98      5.81 o
   1   5   3      379.46      372.46     13.77 o
   2   5   3        3.01        1.39      4.85 o
   3   5   3      137.14      116.04      5.00 o
   4   5   3     1075.00     1042.14     18.63 o
   5   5   3        3.41        4.75      3.14 o
   6   5   3       31.29       28.14      4.98 o
   7   5   3        2.26        2.42      3.96 o
  -8   6   3       54.82       65.20     10.10 o
  -7   6   3       71.43       78.90      7.66 o
  -6   6   3       36.69       50.48      8.85 o
  -5   6   3       83.34       87.60      7.43 o
  -4   6   3      404.72      388.83      8.32 o
  -3   6   3      145.96      138.93      5.10 o
  -2   6   3      123.15      107.01      4.50 o
  -1   6   3        1.09        3.62      1.35 o
   0   6   3     1618.58     1601.25     16.34 o
   1   6   3      278.47      305.48     13.44 o
   2   6   3      613.67      641.00     20.73 o
   3   6   3      145.29      147.77     11.07 o
   4   6   3        4.03       13.36      5.07 o
   5   6   3       12.97       12.06      3.23 o
   6   6   3       78.70       65.15      7.35 o
   7   6   3       39.06       50.49      8.36 o
  -7   7   3       52.17       50.28      6.51 o
  -6   7   3      555.07      584.35     18.84 o
  -5   7   3      479.52      455.22     15.43 o
  -4   7   3      739.67      751.66     15.99 o
  -3   7   3       95.49       95.95      6.16 o
  -2   7   3       30.11       29.90      2.74 o
  -1   7   3      356.01      362.73     10.23 o
   0   7   3       20.13       18.04      2.88 o
   1   7   3       45.49       51.04      6.40 o
   2   7   3      339.39      327.53     15.89 o
   3   7   3        0.11        3.71      4.37 o
   4   7   3        0.38        2.20      2.92 o
   5   7   3      103.73      104.75      8.95 o
   6   7   3       34.53       37.80      6.36 o
  -7   8   3      386.54      381.40     16.73 o
  -6   8   3      160.12      151.87     10.00 o
  -5   8   3       50.07       53.76      6.97 o
  -4   8   3     1697.56     1698.42     24.83 o
  -3   8   3        0.46        1.49      1.60 o
  -2   8   3      416.29      409.92      9.47 o
  -1   8   3       45.59       35.37      3.55 o
   0   8   3       88.73       76.10     10.26 o
   1   8   3      274.56      266.60     14.37 o
   2   8   3       56.66       73.67      8.20 o
   3   8   3        4.11       11.93      7.99 o
   4   8   3       70.47       81.76     14.84 o
   5   8   3      197.30      198.91     12.35 o
   6   8   3        0.26       12.49      4.06 o
  -6   9   3      224.63      230.60     16.07 o
  -5   9   3      151.29      135.48     11.56 o
  -4   9   3      951.24      941.29     19.15 o
  -3   9   3       35.30       36.93      3.86 o
  -2   9   3      544.77      543.66     14.66 o
  -1   9   3       26.28       24.62     12.38 o
   0   9   3      225.16      220.76     13.09 o
   1   9   3      903.49      926.37     28.01 o
   2   9   3      144.70      140.18     11.68 o
   3   9   3      207.98      221.19     15.35 o
   4   9   3        1.17        3.48      3.35 o
   5   9   3       13.85       11.15      3.97 o
  -6  10   3       12.35       15.66      5.35 o
  -5  10   3       43.82       34.36      5.41 o
  -4  10   3       93.09       96.93      9.97 o
  -3  10   3       26.47       27.28      4.10 o
  -2  10   3        0.63        0.21      2.51 o
  -1  10   3       57.08       51.76      6.78 o
   0  10   3      107.57      120.25     10.39 o
   1  10   3       64.15       73.10      8.47 o
   2  10   3      346.16      358.52     19.34 o
   3  10   3       10.88       25.71      9.01 o
   4  10   3       54.00       55.43      6.93 o
  -5  11   3       50.05       57.11      6.03 o
  -4  11   3       36.48       36.69      6.93 o
  -3  11   3        0.02        3.46      4.76 o
  -2  11   3       32.25       36.62      6.95 o
  -1  11   3       42.59       48.37      5.74 o
   0  11   3       13.07       19.54      5.02 o
   1  11   3      131.75      137.34     13.29 o
   2  11   3      187.17      164.70     13.98 o
   3  11   3        0.11       -0.86      3.94 o
   4  11   3       71.42       62.50      9.85 o
  -4  12   3       43.28       58.59      9.47 o
  -3  12   3        3.69        7.29      5.31 o
  -2  12   3       48.46       49.65      8.31 o
  -1  12   3        0.06        0.59      3.40 o
   0  12   3       16.89       24.09      5.48 o
   1  12   3       17.76       23.55      5.81 o
   2  12   3        8.01       12.01      5.23 o
  -2  13   3       69.25      100.01     11.82 o
  -1  13   3       11.78       22.06      6.50 o
   0  13   3        7.56        1.85      4.70 o
   1  13   3       41.33       49.37      8.68 o
  -1 -14   4        0.85        3.31      2.95 o
   0 -14   4        6.68        3.67      2.60 o
   1 -14   4        4.33        6.55      3.78 o
   2 -14   4        0.09       -0.02      3.01 o
  -3 -13   4       92.44      101.32     11.00 o
  -2 -13   4      128.74      139.09     13.83 o
  -1 -13   4       54.20       54.53      6.50 o
   0 -13   4       80.78       71.51     11.20 o
   1 -13   4        0.55        2.67      2.93 o
   2 -13   4        1.98       -0.77      2.69 o
   3 -13   4        0.05       -3.30      2.38 o
   4 -13   4        0.45       -3.47      3.26 o
  -4 -12   4       24.63       16.44      5.05 o
  -3 -12   4       71.79       84.89      9.89 o
  -2 -12   4      453.50      438.42     32.66 o
  -1 -12   4        1.28        4.09      3.00 o
   0 -12   4       64.92       87.80      6.50 o
   1 -12   4        1.62        1.34      2.42 o
   2 -12   4      170.76      167.43      8.19 o
   3 -12   4       48.36       51.46      4.93 o
   4 -12   4        6.85        2.59      3.75 o
   5 -12   4        0.02        4.56      7.86 o
  -5 -11   4      211.60      202.17     15.71 o
  -4 -11   4       10.40        5.83      6.65 o
  -3 -11   4      162.90      161.08     12.60 o
  -2 -11   4       33.97       41.62      6.55 o
  -1 -11   4       60.93       63.85      6.25 o
   0 -11   4       14.75       15.04      2.29 o
   1 -11   4      282.02      274.71      9.25 o
   2 -11   4       76.68       72.91      4.76 o
   3 -11   4      112.90       94.02      5.47 o
   4 -11   4      272.04      255.15     16.74 o
   5 -11   4      143.76      135.00     13.12 o
  -6 -10   4      104.50       98.39      9.36 o
  -5 -10   4       43.33       44.73      7.97 o
  -4 -10   4       30.44       31.16      6.19 o
  -3 -10   4      182.69      193.15     13.14 o
  -2 -10   4      181.37      187.82     12.19 o
  -1 -10   4        2.03        1.70      2.09 o
   0 -10   4       15.51       16.51      2.51 o
   1 -10   4       63.20       60.02      4.21 o
   2 -10   4       63.64       71.23      4.51 o
   3 -10   4        0.34        4.77      2.16 o
   4 -10   4       10.79       12.34      2.55 o
   5 -10   4       17.54       26.65      6.52 o
   6 -10   4       77.61       95.65     11.59 o
  -6  -9   4      173.30      176.02      9.90 o
  -5  -9   4      471.40      487.41     21.83 o
  -4  -9   4        6.32        6.23      3.70 o
  -3  -9   4      247.26      269.07     10.78 o
  -2  -9   4        0.96        0.65      1.73 o
  -1  -9   4       37.69       55.39      6.01 o
   0  -9   4       43.34       48.14      3.72 o
   1  -9   4      272.89      280.18      7.66 o
   2  -9   4      270.12      266.99      8.77 o
   3  -9   4       85.53       80.31      5.04 o
   4  -9   4        3.64        5.06      2.33 o
   5  -9   4      271.26      287.48     17.54 o
   6  -9   4      204.51      234.58     16.97 o
  -7  -8   4        5.07        3.46      3.82 o
  -6  -8   4      280.12      269.01     11.78 o
  -5  -8   4      452.88      454.26     16.36 o
  -4  -8   4       64.64       66.61      5.98 o
  -3  -8   4       20.44       26.38      3.31 o
  -2  -8   4     1227.32     1253.59     18.70 o
  -1  -8   4      286.32      283.95     10.29 o
   0  -8   4      168.66      167.01      6.19 o
   1  -8   4       58.22       50.00      3.75 o
   2  -8   4      100.83       98.56      5.89 o
   3  -8   4      145.80      132.86      6.62 o
   4  -8   4      143.65      150.36     11.16 o
   5  -8   4      115.67      128.47     13.53 o
   6  -8   4      229.74      245.05     32.70 o
   7  -8   4       30.45       37.37      7.55 o
  -7  -7   4      137.48      141.35     13.10 o
  -6  -7   4     1306.53     1260.04     29.35 o
  -5  -7   4       27.12       31.24      3.84 o
  -4  -7   4      218.29      236.16     10.54 o
  -3  -7   4      399.65      399.60     10.84 o
  -2  -7   4     1142.55     1111.16     20.61 o
  -1  -7   4       38.98       38.23      2.82 o
   0  -7   4      145.48      142.18      5.88 o
   1  -7   4        0.01        1.59      3.16 o
   2  -7   4        1.37        2.83      1.32 o
   3  -7   4        0.02        1.49      1.63 o
   4  -7   4      154.68      150.16      6.73 o
   5  -7   4        2.92        0.86      2.40 o
   6  -7   4      203.38      208.84     11.60 o
   7  -7   4        0.00       -4.99      4.55 o
  -7  -6   4       58.90       63.36      6.73 o
  -6  -6   4       71.91       81.45      6.72 o
  -5  -6   4      169.35      163.96      7.08 o
  -4  -6   4      132.05      132.26      5.89 o
  -3  -6   4       97.03       96.67      5.23 o
  -2  -6   4     2259.25     2225.11     24.00 o
  -1  -6   4        1.06        1.77      1.34 o
   0  -6   4       22.93       25.54      2.27 o
   1  -6   4      217.76      208.01     25.16 o
   2  -6   4      686.84      621.27     11.10 o
   3  -6   4      237.26      234.57      5.80 o
   4  -6   4       12.13       11.24      1.96 o
   5  -6   4      302.18      316.19     12.81 o
   6  -6   4       53.28       48.82      5.97 o
   7  -6   4       12.46        6.84      3.63 o
  -8  -5   4        1.92        4.42      4.79 o
  -7  -5   4       95.69       94.78      8.17 o
  -6  -5   4       87.54       89.25      6.55 o
  -5  -5   4      432.78      403.85     10.58 o
  -4  -5   4       53.90       49.80      3.46 o
  -3  -5   4      620.40      609.53      9.88 o
  -2  -5   4       41.15       37.12      2.98 o
  -1  -5   4     1100.84     1067.98     11.82 o
   0  -5   4      960.69      946.60     12.37 o
   1  -5   4      307.76      321.09      5.63 o
   2  -5   4      148.31      127.49      3.87 o
   3  -5   4      115.09       84.15      3.54 o
   4  -5   4     1017.85      990.16     10.22 o
   5  -5   4      357.90      372.54     13.83 o
   6  -5   4      247.76      223.94     12.04 o
   7  -5   4       19.38       31.13      5.55 o
   8  -5   4       15.49       16.75      4.97 o
  -8  -4   4       14.49       17.81      7.09 o
  -7  -4   4        4.96        0.91      3.98 o
  -6  -4   4       29.09       30.24      3.61 o
  -5  -4   4     2210.14     2235.22     26.36 o
  -4  -4   4     1727.53     1737.36     18.37 o
  -3  -4   4      504.50      489.72      8.45 o
  -2  -4   4     2297.53     2511.94     18.66 o
  -1  -4   4      438.31      430.69      5.57 o
   0  -4   4     5620.71     5361.44     20.28 o
   1  -4   4      567.80      598.28     10.27 o
   2  -4   4      556.70      558.54      9.50 o
   3  -4   4       20.06       18.71      1.64 o
   4  -4   4      117.13      127.16      4.05 o
   5  -4   4      768.54      806.07     12.45 o
   6  -4   4        9.72       10.91      3.38 o
   7  -4   4       16.24       16.93      3.97 o
   8  -4   4       37.42       22.24      4.84 o
  -8  -3   4        8.71        3.04      3.24 o
  -7  -3   4       20.67       23.61      3.53 o
  -6  -3   4       35.35       39.95      5.04 o
  -5  -3   4     1064.22     1056.00     19.06 o
  -4  -3   4     1017.35      982.15     13.42 o
  -3  -3   4      738.56      766.52     10.01 o
  -2  -3   4        8.85        8.12      1.13 o
  -1  -3   4      133.63      131.33      2.78 o
   0  -3   4      157.13      143.52      2.44 o
   1  -3   4      117.86      108.28      5.84 o
   2  -3   4      564.56      554.08     11.04 o
   3  -3   4     1628.11     1630.91     13.69 o
   4  -3   4      552.40      550.41      8.58 o
   5  -3   4      147.11      155.83      5.00 o
   6  -3   4      388.35      406.31     20.19 o
   7  -3   4       41.15       43.13      5.96 o
   8  -3   4        6.96        8.98      3.50 o
  -8  -2   4        0.81       -0.18      3.92 o
  -7  -2   4      116.33      117.41      7.23 o
  -6  -2   4      246.77      261.88     13.09 o
  -5  -2   4      607.47      596.01     12.33 o
  -4  -2   4      378.08      364.67      7.69 o
  -3  -2   4      754.63      780.34     10.44 o
  -2  -2   4       25.28       27.52      1.92 o
  -1  -2   4       55.62       61.27      1.71 o
   0  -2   4     2780.21     2578.23     15.10 o
   1  -2   4     1499.31     1484.10     14.82 o
   2  -2   4       28.01       35.96      2.97 o
   3  -2   4     2132.49     2070.31     16.99 o
   4  -2   4     1233.69     1224.70     13.12 o
   5  -2   4       43.07       36.40      2.96 o
   6  -2   4        6.53       10.34      4.69 o
   7  -2   4      137.41      117.55      9.37 o
   8  -2   4      258.51      257.27     14.56 o
  -8  -1   4        0.21        6.20      6.53 o
  -7  -1   4       11.51       10.29      3.54 o
  -6  -1   4      102.31      111.88      7.78 o
  -5  -1   4      403.97      388.11      7.44 o
  -4  -1   4     1048.29      998.28      9.99 o
  -3  -1   4      615.67      558.96      6.93 o
  -2  -1   4      125.11      116.60      2.57 o
  -1  -1   4      561.83      462.99      7.42 o
   0  -1   4      439.74      414.51      4.11 o
   1  -1   4     4844.08     4844.50     36.07 o
   2  -1   4      789.37      806.52      9.95 o
   3  -1   4      804.65      786.44     10.73 o
   4  -1   4       51.39       48.43      2.93 o
   5  -1   4      353.41      345.33      8.94 o
   6  -1   4      918.52      913.15     18.81 o
   7  -1   4        3.56        4.68      2.95 o
   8  -1   4       32.06       24.39      5.11 o
  -8   0   4       11.71       18.88      6.48 o
  -7   0   4       60.47       56.19      5.99 o
  -6   0   4      393.38      379.78     13.55 o
  -5   0   4       47.66       50.40      2.95 o
  -4   0   4      153.23      138.22      3.38 o
  -3   0   4     1696.64     1625.82     10.17 o
  -2   0   4     2913.40     3066.26     21.47 o
  -1   0   4        6.68        6.68      1.66 o
   0   0   4     3277.14     3153.13     27.82 o
   1   0   4     1156.33     1131.59     13.37 o
   2   0   4       93.11       90.85      5.02 o
   3   0   4      584.44      581.21     10.72 o
   4   0   4      176.66      195.92      9.99 o
   5   0   4       96.25      108.88      6.32 o
   6   0   4       48.79       46.69      6.53 o
   7   0   4      512.98      470.19     18.12 o
   8   0   4       19.78       19.37      5.23 o
  -8   1   4        9.61       23.58      5.80 o
  -7   1   4        6.22        9.07      3.47 o
  -6   1   4      127.82      137.35      8.36 o
  -5   1   4     2153.03     2235.48     29.39 o
  -4   1   4      368.23      371.10      8.42 o
  -3   1   4      525.70      447.96      5.06 o
  -2   1   4      210.18      195.92      3.14 o
  -1   1   4       18.12       30.98      2.08 o
   0   1   4        5.80        6.35      1.13 o
   1   1   4      403.01      425.24      9.37 o
   2   1   4        0.52        1.41      1.21 o
   3   1   4       20.64       19.09      3.23 o
   4   1   4     1022.49     1013.81     19.01 o
   5   1   4     1207.72     1226.16     20.55 o
   6   1   4      444.23      438.05     15.20 o
   7   1   4       58.27       52.62      5.47 o
   8   1   4       10.51       19.90      4.70 o
  -8   2   4        1.13       -0.94      4.31 o
  -7   2   4      162.96      151.83      9.73 o
  -6   2   4      110.57      109.80      9.02 o
  -5   2   4       81.20       74.95      5.88 o
  -4   2   4       10.93       17.36      1.43 o
  -3   2   4      150.70      170.89      5.16 o
  -2   2   4      147.99      179.24      3.65 o
  -1   2   4        0.09        1.89      1.27 o
   0   2   4     3455.33     3493.24     22.67 o
   1   2   4     2792.91     2824.61     31.40 o
   2   2   4      100.36      121.21      5.12 o
   3   2   4       36.66       49.28      4.02 o
   4   2   4      343.83      351.66     11.40 o
   5   2   4      213.65      211.76      8.77 o
   6   2   4      144.80      172.70      9.89 o
   7   2   4      192.35      173.79     16.79 o
  -8   3   4       27.93       39.52      8.08 o
  -7   3   4       41.70       49.02      5.71 o
  -6   3   4      310.18      293.92     12.35 o
  -5   3   4      260.38      271.75     14.78 o
  -4   3   4      260.42      284.68      5.68 o
  -3   3   4     1953.45     2091.03     17.20 o
  -2   3   4      404.06      426.87      8.36 o
  -1   3   4     1703.17     1739.35     15.52 o
   0   3   4       27.69       41.04      2.01 o
   1   3   4      934.12      840.67     34.79 o
   2   3   4      353.79      364.38      8.16 o
   3   3   4      332.86      313.10      9.33 o
   4   3   4     1863.20     1814.55     34.60 o
   5   3   4      162.20      147.02      8.06 o
   6   3   4       39.04       47.33      5.58 o
   7   3   4       49.55       40.14      7.61 o
  -8   4   4      223.32      225.42     16.72 o
  -7   4   4       46.38       54.36      6.05 o
  -6   4   4      113.64      127.01      8.57 o
  -5   4   4      343.17      342.41     12.46 o
  -4   4   4      291.35      260.66      8.91 o
  -3   4   4      357.78      377.72      9.21 o
  -2   4   4     1174.87     1134.53     16.90 o
  -1   4   4       25.47       28.47      2.09 o
   0   4   4       40.05       28.36      1.79 o
   1   4   4      613.79      633.46     17.47 o
   2   4   4     1052.98     1060.51     24.39 o
   3   4   4      358.12      346.78      9.34 o
   4   4   4      312.23      303.62     10.67 o
   5   4   4       35.62       39.84      5.48 o
   6   4   4       23.46       30.05      4.93 o
   7   4   4       73.35       62.94      9.43 o
  -8   5   4       83.35       78.12     10.33 o
  -7   5   4      216.31      211.19     11.87 o
  -6   5   4       35.30       36.04      4.91 o
  -5   5   4      112.72      117.08     10.34 o
  -4   5   4       23.33       22.34      3.22 o
  -3   5   4      516.53      516.50     11.36 o
  -2   5   4       25.22       23.30      2.35 o
  -1   5   4     1111.45     1082.37     18.53 o
   0   5   4      379.37      359.07      7.89 o
   1   5   4      332.33      370.62     14.36 o
   2   5   4       25.28       28.56      5.06 o
   3   5   4       17.95       14.85      2.12 o
   4   5   4        0.20        2.30      3.49 o
   5   5   4       70.35       85.37      7.79 o
   6   5   4       35.91       29.77      5.17 o
   7   5   4        7.03        0.92      3.79 o
  -8   6   4       90.96       92.28     11.14 o
  -7   6   4       26.98       29.11      6.13 o
  -6   6   4       33.20       33.26      7.14 o
  -5   6   4      383.02      391.22     14.06 o
  -4   6   4     1033.07      978.35     14.19 o
  -3   6   4       57.16       59.18      3.70 o
  -2   6   4        0.14        2.80      1.64 o
  -1   6   4       15.15       13.47      2.20 o
   0   6   4      298.64      279.40      6.65 o
   1   6   4       38.97       34.03      5.03 o
   2   6   4      234.07      245.59     13.48 o
   3   6   4      172.33      173.05     12.33 o
   4   6   4        0.81       10.08      5.23 o
   5   6   4        0.54        7.09      3.22 o
   6   6   4       49.17       67.02      8.42 o
  -7   7   4      154.04      148.67     10.46 o
  -6   7   4        1.39        5.36      2.89 o
  -5   7   4       47.98       44.75      5.24 o
  -4   7   4      195.63      197.55      8.38 o
  -3   7   4      247.56      229.59      7.81 o
  -2   7   4        0.18        1.89      1.72 o
  -1   7   4        6.10        9.68      2.22 o
   0   7   4       84.01       75.84      3.44 o
   1   7   4      297.87      297.83     14.79 o
   2   7   4       15.33       13.33      4.29 o
   3   7   4      160.62      160.33     12.35 o
   4   7   4        2.74        8.43      4.15 o
   5   7   4      161.32      159.90     11.13 o
   6   7   4       11.83       11.53      3.81 o
  -7   8   4       24.74       35.60      5.55 o
  -6   8   4      114.78      111.87      8.65 o
  -5   8   4      289.93      270.67     12.33 o
  -4   8   4      288.48      285.10     10.38 o
  -3   8   4     1557.65     1531.57     19.27 o
  -2   8   4     5504.38     5408.53     35.16 o
  -1   8   4      313.38      316.83     11.42 o
   0   8   4     1529.98     1569.07     38.00 o
   1   8   4      267.27      283.85     15.15 o
   2   8   4       31.89       39.86     11.92 o
   3   8   4      181.99      174.58     13.37 o
   4   8   4      113.41      119.10     11.88 o
   5   8   4        1.59        1.02      3.34 o
  -6   9   4      142.79      133.00     12.35 o
  -5   9   4       39.62       44.66      4.76 o
  -4   9   4      133.68      149.95      8.92 o
  -3   9   4      282.12      303.64     13.13 o
  -2   9   4      384.71      368.00     14.36 o
  -1   9   4      332.44      333.68     23.53 o
   0   9   4        0.83        3.13      3.42 o
   1   9   4       39.27       54.47      7.49 o
   2   9   4       94.07       99.75     10.29 o
   3   9   4      127.02      131.19     16.68 o
   4   9   4      369.25      375.29     21.32 o
   5   9   4        3.63       -3.86      4.36 o
  -6  10   4      119.90      122.72     12.34 o
  -5  10   4      256.14      230.26     12.83 o
  -4  10   4        2.87       11.24      4.17 o
  -3  10   4        3.60       -2.70      3.34 o
  -2  10   4       14.91       16.03      3.61 o
  -1  10   4       32.02       31.79     11.50 o
   0  10   4      806.89      804.34     26.94 o
   1  10   4      134.67      136.86     11.85 o
   2  10   4       87.77       90.02     10.46 o
   3  10   4        0.40       -0.70      3.91 o
   4  10   4        5.52        9.71      5.30 o
  -5  11   4       59.65       55.73      8.98 o
  -4  11   4      109.32      106.82     11.63 o
  -3  11   4        1.58        0.22      5.46 o
  -2  11   4      364.14      394.03     20.96 o
  -1  11   4      131.49      133.25      9.46 o
   0  11   4       22.99       28.39      6.20 o
   1  11   4       13.75       14.34      4.83 o
   2  11   4        8.99        8.07      4.00 o
   3  11   4       53.73       52.52      9.01 o
  -4  12   4       37.24       31.70      9.72 o
  -3  12   4      111.73      124.72     13.00 o
  -2  12   4       51.35       39.18      7.20 o
  -1  12   4        1.81       11.81      5.37 o
   0  12   4        0.05        1.40      4.10 o
   1  12   4      102.22      112.07     11.91 o
   2  12   4        0.66        4.28      4.55 o
  -1  13   4      119.85      136.93     20.66 o
  -1 -14   5       60.85       61.55      7.13 o
   0 -14   5       97.42       98.24     11.45 o
   1 -14   5       50.70       59.77      9.29 o
   2 -14   5      136.12      127.75     12.96 o
  -3 -13   5       43.81       41.42      6.05 o
  -2 -13   5       26.04       21.06      3.92 o
  -1 -13   5       68.23       80.55     10.52 o
   0 -13   5       57.44       47.82      6.35 o
   1 -13   5       72.11       77.40      7.53 o
   2 -13   5       38.30       36.24      4.76 o
   3 -13   5       63.56       64.62      5.49 o
  -4 -12   5       53.61       41.65      6.15 o
  -3 -12   5        0.05        5.82      3.36 o
  -2 -12   5      141.54      148.70     13.58 o
  -1 -12   5       45.32       48.14      4.46 o
   0 -12   5      228.61      218.65      8.93 o
   1 -12   5       38.91       40.35      6.28 o
   2 -12   5       39.12       38.53      3.69 o
   3 -12   5       34.45       27.59      3.38 o
   4 -12   5        2.98        0.36      2.68 o
  -5 -11   5        7.92       14.26      4.57 o
  -4 -11   5      121.57      119.44      9.71 o
  -3 -11   5      180.79      181.26     11.07 o
  -2 -11   5        2.21        6.27      2.63 o
  -1 -11   5       19.61       15.71      2.84 o
   0 -11   5       15.15       13.39      2.41 o
   1 -11   5       99.17      110.80      7.88 o
   2 -11   5        0.01        0.62      2.02 o
   3 -11   5       16.51       15.33      2.62 o
   4 -11   5       91.62       96.46     10.88 o
   5 -11   5       86.79      104.09     11.30 o
  -6 -10   5       51.86       49.29      8.74 o
  -5 -10   5     1121.51     1143.44     28.70 o
  -4 -10   5      256.89      261.25     13.24 o
  -3 -10   5      217.01      221.56     10.16 o
  -2 -10   5        3.76        7.20      2.49 o
  -1 -10   5      179.56      176.81      7.46 o
   0 -10   5      452.05      464.47     11.55 o
   1 -10   5        3.42        2.98      2.42 o
   2 -10   5       26.18       29.76      3.43 o
   3 -10   5       45.10       40.92      4.29 o
   4 -10   5       28.71       23.70      3.60 o
   5 -10   5        8.59        9.15      5.23 o
   6 -10   5      139.60      138.49     13.64 o
  -6  -9   5       28.81       30.54      4.75 o
  -5  -9   5      384.04      398.91     13.75 o
  -4  -9   5        9.20       10.16      2.71 o
  -3  -9   5      250.65      246.24      8.38 o
  -2  -9   5        5.61        4.34      2.65 o
  -1  -9   5      261.76      254.23      8.37 o
   0  -9   5        0.08        1.78      1.78 o
   1  -9   5      186.72      173.44      6.91 o
   2  -9   5        1.32        0.51      2.07 o
   3  -9   5       82.07       86.75      5.93 o
   4  -9   5      286.70      304.52     10.88 o
   5  -9   5        0.92        6.33      4.78 o
   6  -9   5        8.54       14.06      5.05 o
  -7  -8   5      123.07      120.03     12.47 o
  -6  -8   5        2.63        2.35      5.01 o
  -5  -8   5        7.62        5.52      2.67 o
  -4  -8   5      557.66      545.63     12.88 o
  -3  -8   5      981.41      963.25     15.76 o
  -2  -8   5       91.88       87.18      4.42 o
  -1  -8   5       77.25       78.92      3.38 o
   0  -8   5     1178.15     1185.65     14.79 o
   1  -8   5        0.23        0.30      1.63 o
   2  -8   5      395.86      382.56     11.28 o
   3  -8   5       18.73       17.84      3.91 o
   4  -8   5      274.58      287.82     12.50 o
   5  -8   5        3.58        6.83      4.01 o
   6  -8   5        0.04        4.50      4.26 o
   7  -8   5       55.82       53.04      8.49 o
  -7  -7   5      124.27      116.17      9.20 o
  -6  -7   5      281.10      281.73     10.15 o
  -5  -7   5      441.95      440.10     11.82 o
  -4  -7   5      899.70      874.55     15.61 o
  -3  -7   5      178.69      181.63      6.76 o
  -2  -7   5        5.46        5.60      3.69 o
  -1  -7   5      145.55      138.85      4.77 o
   0  -7   5       14.26       16.06      2.91 o
   1  -7   5       53.13       60.54      4.15 o
   2  -7   5        0.04        4.17      1.17 o
   3  -7   5        9.59       13.22      2.43 o
   4  -7   5      141.88      146.22      6.74 o
   5  -7   5       16.42       14.68      3.15 o
   6  -7   5       43.32       38.19      6.33 o
   7  -7   5        4.46        9.36      4.18 o
  -7  -6   5       63.65       61.58      6.90 o
  -6  -6   5      119.21      108.32      6.94 o
  -5  -6   5        0.14        2.46      1.98 o
  -4  -6   5     1501.21     1492.67     17.65 o
  -3  -6   5      203.73      199.16      6.69 o
  -2  -6   5     1405.77     1403.73     17.08 o
  -1  -6   5       24.72       23.43      2.06 o
   0  -6   5       60.73       66.30      3.72 o
   1  -6   5      136.62      131.17     13.52 o
   2  -6   5       27.45       28.70      2.80 o
   3  -6   5       65.42       61.19      5.00 o
   4  -6   5       34.61       32.27      3.53 o
   5  -6   5       39.70       43.40      5.33 o
   6  -6   5       39.81       28.83      6.61 o
   7  -6   5       30.03       40.65      6.07 o
  -8  -5   5        0.31        1.46      4.45 o
  -7  -5   5        2.27       -0.32      2.82 o
  -6  -5   5        3.76        1.42      1.98 o
  -5  -5   5      340.42      335.36      9.54 o
  -4  -5   5      217.27      220.25      6.62 o
  -3  -5   5      327.06      324.73      7.31 o
  -2  -5   5       54.36       49.88      3.48 o
  -1  -5   5     1099.52     1036.09     10.49 o
   0  -5   5       23.70       31.57      1.84 o
   1  -5   5     1775.18     1750.30     16.83 o
   2  -5   5       54.97       57.36      3.45 o
   3  -5   5      629.88      663.85     11.13 o
   4  -5   5      158.41      163.31      4.78 o
   5  -5   5     1180.90     1179.14     19.29 o
   6  -5   5       95.25       98.09      8.27 o
   7  -5   5        4.71        3.63      3.67 o
  -8  -4   5       24.94       16.93      4.67 o
  -7  -4   5       29.56       37.22      5.26 o
  -6  -4   5        0.03       -0.75      1.88 o
  -5  -4   5      377.07      377.06      9.59 o
  -4  -4   5       59.06       57.41      3.73 o
  -3  -4   5        0.80        5.60      1.47 o
  -2  -4   5     1322.98     1333.80     16.42 o
  -1  -4   5        4.25        6.23      0.88 o
   0  -4   5    11268.79    11777.89     44.73 o
   1  -4   5       57.33       73.11      3.47 o
   2  -4   5       32.76       38.42      3.44 o
   3  -4   5        4.45        5.68      1.27 o
   4  -4   5       30.86       29.02      2.33 o
   5  -4   5      461.59      474.98     10.31 o
   6  -4   5      527.81      551.04     18.49 o
   7  -4   5       81.15       81.41      8.15 o
  -8  -3   5       10.72       13.05      5.67 o
  -7  -3   5       45.82       52.11      5.05 o
  -6  -3   5        2.71        5.42      2.51 o
  -5  -3   5      169.20      142.55      5.69 o
  -4  -3   5        0.21        2.67      1.36 o
  -3  -3   5     1294.97     1344.52     16.60 o
  -2  -3   5       30.84       28.76      1.80 o
  -1  -3   5      555.87      544.90      4.60 o
   0  -3   5        2.70        3.57      0.91 o
   1  -3   5      195.40      189.53      6.40 o
   2  -3   5       34.09       32.19      3.11 o
   3  -3   5      121.55      114.35      4.39 o
   4  -3   5      139.74      139.21      4.70 o
   5  -3   5       77.35       73.76      3.71 o
   6  -3   5      293.75      292.00     13.45 o
   7  -3   5       71.82       61.18      7.10 o
   8  -3   5        6.66        7.21      3.73 o
  -8  -2   5       16.88       19.40      5.67 o
  -7  -2   5       25.21       29.16      4.68 o
  -6  -2   5      156.33      163.48      8.97 o
  -5  -2   5       43.35       61.56      3.47 o
  -4  -2   5     1800.00     1887.23     19.70 o
  -3  -2   5     1476.57     1469.26     16.55 o
  -2  -2   5     6771.63     6489.68     48.46 o
  -1  -2   5        0.40        1.52      0.51 o
   0  -2   5        5.26        6.40      1.82 o
   1  -2   5       32.48       46.50      3.45 o
   2  -2   5     6695.25     6548.29     40.08 o
   3  -2   5      235.19      243.55      6.36 o
   4  -2   5        0.69        1.84      1.31 o
   5  -2   5        2.75        9.02      1.92 o
   6  -2   5       43.13       42.08      6.67 o
   7  -2   5       12.39       12.68      3.91 o
   8  -2   5       35.87       30.11      5.69 o
  -8  -1   5      120.37      122.20     18.27 o
  -7  -1   5       97.08      103.92      7.99 o
  -6  -1   5      170.06      168.23      8.96 o
  -5  -1   5       28.69       24.01      2.23 o
  -4  -1   5      114.71      115.89      4.04 o
  -3  -1   5      674.83      687.03      8.60 o
  -2  -1   5      927.31      916.56     11.92 o
  -1  -1   5     4851.39     4843.67     42.73 o
   0  -1   5      118.49      113.02      2.70 o
   1  -1   5     5385.33     5749.31     42.26 o
   2  -1   5     1022.29      950.77     14.91 o
   3  -1   5      585.51      605.68     10.19 o
   4  -1   5     1298.36     1260.44     15.79 o
   5  -1   5        0.10        5.08      2.47 o
   6  -1   5      233.09      217.81      9.48 o
   7  -1   5        0.46        2.67      4.42 o
   8  -1   5       44.76       45.54      7.49 o
  -8   0   5        0.41       -1.88      4.07 o
  -7   0   5        0.92        1.78      2.60 o
  -6   0   5       41.44       46.05      5.31 o
  -5   0   5        1.03        2.41      1.07 o
  -4   0   5     4441.33     4330.08     39.13 o
  -3   0   5      158.71      154.98      3.56 o
  -2   0   5      318.15      362.39      5.13 o
  -1   0   5       48.38       49.17      4.22 o
   0   0   5      254.84      303.17      5.83 o
   1   0   5        6.32        7.70      2.30 o
   2   0   5       89.77      110.62      5.44 o
   3   0   5      312.61      307.30      8.24 o
   4   0   5       50.27       55.15      4.82 o
   5   0   5       91.10       92.99      6.79 o
   6   0   5       55.56       64.24      5.47 o
   7   0   5       96.56       84.93      8.05 o
  -8   1   5       27.73       27.54     11.18 o
  -7   1   5      104.44      108.03      7.91 o
  -6   1   5      154.04      156.07      8.68 o
  -5   1   5      270.22      253.37     11.31 o
  -4   1   5      309.41      330.71      5.50 o
  -3   1   5      384.24      372.24      4.87 o
  -2   1   5      360.32      378.62      5.34 o
  -1   1   5     4161.87     3973.93     36.81 o
   0   1   5      150.34      149.51      5.19 o
   1   1   5       20.03       28.27      4.50 o
   2   1   5      156.65      177.37      7.10 o
   3   1   5      278.43      289.31      9.90 o
   4   1   5      467.12      443.90     13.02 o
   5   1   5        2.11        6.24      2.50 o
   6   1   5        5.38        0.43      2.85 o
   7   1   5      341.27      331.45     13.04 o
  -8   2   5        0.05        0.06      3.88 o
  -7   2   5       59.23       58.69      9.10 o
  -6   2   5        1.02        2.67      2.33 o
  -5   2   5     1033.41     1064.10     20.49 o
  -4   2   5      366.53      408.71      7.13 o
  -3   2   5      144.32      171.10      4.74 o
  -2   2   5    10534.43    10993.84     35.35 o
  -1   2   5        2.84        2.71      2.20 o
   0   2   5     2130.62     2101.07     19.57 o
   1   2   5       88.28       73.98      4.52 o
   2   2   5      178.54      186.65      6.81 o
   3   2   5     1326.89     1251.09     29.23 o
   4   2   5       22.72       18.58      4.96 o
   5   2   5        2.20        0.55      2.05 o
   6   2   5      306.48      291.93     11.46 o
   7   2   5      416.75      408.14     21.07 o
  -8   3   5       28.22       29.35     10.92 o
  -7   3   5       50.98       56.71      6.16 o
  -6   3   5       14.18       14.38      3.70 o
  -5   3   5      826.71      896.32     19.43 o
  -4   3   5      678.63      707.24     10.02 o
  -3   3   5      285.04      308.30      9.69 o
  -2   3   5     1201.23     1247.34     17.25 o
  -1   3   5      418.76      530.91     11.30 o
   0   3   5        1.60        2.62      1.23 o
   1   3   5       54.87       53.19      3.08 o
   2   3   5        1.07        4.05      1.52 o
   3   3   5      703.98      665.41     22.01 o
   4   3   5      205.96      200.42      8.78 o
   5   3   5        7.76        3.73      3.72 o
   6   3   5       73.34       82.09      8.20 o
   7   3   5        4.65       -2.89      3.13 o
  -8   4   5        0.34        5.33      5.63 o
  -7   4   5       59.83       52.72      7.01 o
  -6   4   5      267.12      271.35     12.06 o
  -5   4   5      140.24      147.59      8.81 o
  -4   4   5      652.91      642.25     17.50 o
  -3   4   5      291.50      278.28      8.08 o
  -2   4   5     1617.04     1440.09     19.65 o
  -1   4   5       25.28       31.53      2.71 o
   0   4   5     2429.63     2445.75     20.72 o
   1   4   5      256.99      260.97     18.04 o
   2   4   5       25.11       19.68      1.87 o
   3   4   5      197.17      187.18      6.96 o
   4   4   5      255.67      253.73     14.67 o
   5   4   5       39.55       46.20      7.29 o
   6   4   5        0.68        3.03      3.31 o
   7   4   5        9.15       26.35      5.62 o
  -8   5   5       32.44       34.77      7.71 o
  -7   5   5      117.36      116.18      9.04 o
  -6   5   5        0.05       -2.42      2.25 o
  -5   5   5      216.62      213.89     10.67 o
  -4   5   5      196.03      193.26      7.70 o
  -3   5   5     1026.57     1034.03     16.39 o
  -2   5   5        9.85        6.22      1.70 o
  -1   5   5      124.72      132.88      5.33 o
   0   5   5       20.11       18.08      1.96 o
   1   5   5        1.63        4.15      2.80 o
   2   5   5      173.51      179.91     11.40 o
   3   5   5      222.46      231.49     16.69 o
   4   5   5        8.39       14.32      4.62 o
   5   5   5        0.83        3.65      6.74 o
   6   5   5       16.92       17.74      6.61 o
  -7   6   5       52.81       51.12      6.27 o
  -6   6   5      168.44      173.91     10.33 o
  -5   6   5       67.45       69.57      6.26 o
  -4   6   5      551.05      538.51     11.06 o
  -3   6   5       94.75       99.32      6.18 o
  -2   6   5      209.41      224.36      7.62 o
  -1   6   5      300.14      289.12      9.03 o
   0   6   5       11.93       10.78      4.03 o
   1   6   5        1.51        7.30      3.63 o
   2   6   5      102.35       89.52      8.49 o
   3   6   5      109.67       93.92      9.31 o
   4   6   5      121.32      123.38     11.13 o
   5   6   5      111.96      117.41     14.26 o
   6   6   5        6.41        3.70      2.80 o
  -7   7   5      149.77      149.64     14.03 o
  -6   7   5       77.13       73.66      9.69 o
  -5   7   5      218.32      214.39     10.96 o
  -4   7   5        1.74        3.37      2.26 o
  -3   7   5      476.68      449.91     10.46 o
  -2   7   5      140.27      146.76      5.82 o
  -1   7   5      436.56      432.61     11.37 o
   0   7   5      318.14      328.03     15.29 o
   1   7   5      927.42      955.30     27.07 o
   2   7   5        3.43        7.59      3.76 o
   3   7   5      110.53      116.63     10.87 o
   4   7   5       84.30       98.91     10.65 o
   5   7   5        1.22       -2.61      5.69 o
   6   7   5        0.36        5.01      4.12 o
  -7   8   5       79.09       85.64     10.44 o
  -6   8   5      141.80      149.91     10.14 o
  -5   8   5       24.69       26.57      4.92 o
  -4   8   5      709.57      700.17     18.72 o
  -3   8   5      774.16      742.61     13.93 o
  -2   8   5      568.24      557.54     11.73 o
  -1   8   5     1214.64     1183.10     44.12 o
   0   8   5      483.04      456.70     19.01 o
   1   8   5       52.36       68.21      8.03 o
   2   8   5     1005.38     1051.65     31.36 o
   3   8   5      476.86      510.81     23.07 o
   4   8   5        0.26        6.91     10.50 o
   5   8   5       43.91       35.55      6.76 o
  -6   9   5       21.15        6.53      6.11 o
  -5   9   5       77.74       77.47      6.17 o
  -4   9   5       82.49       90.37      6.49 o
  -3   9   5      151.93      153.49      7.78 o
  -2   9   5        5.12        2.37      5.59 o
  -1   9   5     1507.21     1486.50     34.78 o
   0   9   5        2.99        2.89      5.83 o
   1   9   5      733.73      755.63     26.76 o
   2   9   5      181.53      178.38     17.78 o
   3   9   5        9.58       12.49      4.56 o
   4   9   5       77.21       81.21     10.67 o
  -5  10   5        8.52        9.07      5.31 o
  -4  10   5      524.01      537.28     24.49 o
  -3  10   5        1.02        0.75      4.48 o
  -2  10   5      292.84      296.36     13.28 o
  -1  10   5       73.94       77.54     11.61 o
   0  10   5       36.99       31.61      6.10 o
   1  10   5        6.67       10.99      4.54 o
   2  10   5      137.09      137.28     12.74 o
   3  10   5       59.58       71.84      9.70 o
   4  10   5       27.38       25.12      6.86 o
  -4  11   5       27.26       46.72      8.11 o
  -3  11   5      511.85      480.41     24.58 o
  -2  11   5       22.02       29.18      6.61 o
  -1  11   5        2.28       10.23      3.88 o
   0  11   5      107.71      102.51     10.73 o
   1  11   5        5.84       10.46      4.96 o
   2  11   5        0.11        6.26     10.67 o
   3  11   5        0.04        2.69      3.56 o
  -3  12   5       87.60       98.71     11.33 o
  -2  12   5        2.12        0.49      5.36 o
  -1  12   5       89.56      101.09     12.34 o
   0  12   5        2.23        2.70      4.93 o
   1  12   5        0.49        8.66      5.23 o
  -1 -14   6        3.34        5.81      3.10 o
   0 -14   6      468.72      516.77     25.41 o
   1 -14   6       49.13       48.35      8.57 o
   2 -14   6       21.89       13.58      6.17 o
  -3 -13   6        7.16        2.17      6.62 o
  -2 -13   6       38.92       40.39      6.10 o
  -1 -13   6      221.17      227.29     11.36 o
   0 -13   6       17.40       13.34      3.42 o
   1 -13   6      296.33      303.84     15.26 o
   2 -13   6       33.53       33.12      3.93 o
   3 -13   6       35.26       32.87      4.63 o
  -4 -12   6       99.76      114.27     12.33 o
  -3 -12   6        0.07        7.73      4.36 o
  -2 -12   6       45.28       48.81      4.74 o
  -1 -12   6       24.62       25.22      3.32 o
   0 -12   6       40.99       37.39      4.57 o
   1 -12   6       39.91       46.66      7.98 o
   2 -12   6       53.21       54.76      4.44 o
   3 -12   6        0.89        3.79      2.03 o
   4 -12   6       26.41       21.97      4.86 o
  -5 -11   6        0.14       -0.02      2.97 o
  -4 -11   6        0.09        8.33      3.58 o
  -3 -11   6      590.40      622.06     17.55 o
  -2 -11   6      120.43      114.96      6.54 o
  -1 -11   6        0.05        0.88      3.11 o
   0 -11   6       48.28       55.47      5.11 o
   1 -11   6       64.83       60.79      4.83 o
   2 -11   6       52.76       45.86      4.38 o
   3 -11   6        4.59        8.82      2.52 o
   4 -11   6       18.66       25.37      6.26 o
   5 -11   6       87.43      105.44     12.01 o
  -6 -10   6       11.23       13.58      5.23 o
  -5 -10   6       25.32       34.27      6.66 o
  -4 -10   6       34.22       38.54      5.58 o
  -3 -10   6      912.95      911.95     20.11 o
  -2 -10   6      733.26      750.19     17.40 o
  -1 -10   6        1.08       -0.24      2.15 o
   0 -10   6      676.86      647.08     15.44 o
   1 -10   6       69.52       68.12      4.89 o
   2 -10   6      132.72      125.29      6.41 o
   3 -10   6       91.51       85.84      6.36 o
   4 -10   6        8.97       11.86      2.94 o
   5 -10   6      183.20      189.49     15.28 o
   6 -10   6       25.00       27.15      6.61 o
  -6  -9   6       92.42       74.20      6.52 o
  -5  -9   6      785.46      805.80     19.28 o
  -4  -9   6        1.59        0.73      1.89 o
  -3  -9   6     3777.57     3833.14     38.94 o
  -2  -9   6        0.13        1.39      2.54 o
  -1  -9   6      195.94      199.36      7.42 o
   0  -9   6       96.74      102.90      5.41 o
   1  -9   6       42.69       55.67      4.16 o
   2  -9   6        0.00        3.53      2.04 o
   3  -9   6      101.83      100.34      6.41 o
   4  -9   6        2.42        3.91      3.36 o
   5  -9   6       54.14       59.28      8.80 o
   6  -9   6       84.73       84.28     10.59 o
  -7  -8   6        0.97        3.45      7.34 o
  -6  -8   6       64.10       56.55      5.61 o
  -5  -8   6      436.57      407.69     13.36 o
  -4  -8   6      205.12      191.40      7.71 o
  -3  -8   6       28.69       27.75      3.17 o
  -2  -8   6     1992.87     1974.17     22.37 o
  -1  -8   6      217.61      202.50      5.31 o
   0  -8   6      537.86      550.73     11.17 o
   1  -8   6      261.07      271.48      8.12 o
   2  -8   6     1019.16      975.11     20.84 o
   3  -8   6       91.11       89.61      6.61 o
   4  -8   6       21.86       14.57      4.27 o
   5  -8   6      127.57      150.98     12.92 o
   6  -8   6      104.50      114.68     12.24 o
  -7  -7   6       69.56       59.14      8.71 o
  -6  -7   6       73.85       70.91      8.60 o
  -5  -7   6      163.28      154.22      7.13 o
  -4  -7   6       11.13       14.33      2.65 o
  -3  -7   6      753.92      749.07     13.31 o
  -2  -7   6      139.42      144.99      5.44 o
  -1  -7   6     1446.60     1450.67     16.84 o
   0  -7   6        0.00        2.70      1.78 o
   1  -7   6      360.25      359.11      8.64 o
   2  -7   6       20.98       18.59      1.68 o
   3  -7   6      194.49      202.79      7.21 o
   4  -7   6        0.00        2.82      1.59 o
   5  -7   6        3.11        6.03      4.42 o
   6  -7   6       47.31       56.30      8.70 o
   7  -7   6        0.01        2.28      4.25 o
  -7  -6   6        0.40        0.17      3.93 o
  -6  -6   6        5.50        1.74      2.76 o
  -5  -6   6       47.91       47.12      3.97 o
  -4  -6   6        5.85        4.82      1.80 o
  -3  -6   6        1.78        5.01      1.93 o
  -2  -6   6     2145.72     2061.55     18.98 o
  -1  -6   6       25.23       28.10      1.71 o
   0  -6   6        0.60        1.18      1.09 o
   1  -6   6       12.82       14.38      4.11 o
   2  -6   6      608.24      604.12     12.53 o
   3  -6   6       36.98       35.05      3.64 o
   4  -6   6       14.28       19.91      3.12 o
   5  -6   6        0.72        0.92      2.72 o
   6  -6   6       15.54       18.77      4.30 o
   7  -6   6      127.37      122.67      9.94 o
  -8  -5   6        0.33       -2.90      3.96 o
  -7  -5   6       29.45       28.74      4.92 o
  -6  -5   6      193.28      195.80      8.98 o
  -5  -5   6      383.96      396.96     10.48 o
  -4  -5   6      399.38      418.68     10.16 o
  -3  -5   6     1271.52     1233.73     15.61 o
  -2  -5   6       48.58       50.65      3.84 o
  -1  -5   6       75.23       71.92      2.32 o
   0  -5   6       18.69       22.86      1.70 o
   1  -5   6      118.72      107.00      4.92 o
   2  -5   6        1.74        5.67      2.89 o
   3  -5   6      220.61      210.56      8.50 o
   4  -5   6       50.45       57.12      3.55 o
   5  -5   6        6.29        8.01      3.14 o
   6  -5   6        2.38        9.58      3.55 o
   7  -5   6      118.35      106.62      9.21 o
  -8  -4   6       14.46       16.07      5.83 o
  -7  -4   6       72.18       80.34      9.32 o
  -6  -4   6       60.60       55.97      4.77 o
  -5  -4   6      165.63      162.01      6.48 o
  -4  -4   6      414.56      467.88     11.22 o
  -3  -4   6      606.33      605.06     12.04 o
  -2  -4   6     4301.84     4584.80     20.94 o
  -1  -4   6        2.15        1.56      1.17 o
   0  -4   6      286.03      364.64      6.10 o
   1  -4   6      121.93      135.04      6.81 o
   2  -4   6      633.09      674.28     18.31 o
   3  -4   6     1055.78     1109.06     24.13 o
   4  -4   6      114.00      119.13      5.13 o
   5  -4   6        0.92       10.46      2.67 o
   6  -4   6        0.11        2.16      3.97 o
   7  -4   6      184.14      184.40     11.96 o
  -8  -3   6       36.69       37.33      7.66 o
  -7  -3   6        1.47        1.95      3.67 o
  -6  -3   6       47.67       56.28      5.44 o
  -5  -3   6       49.17       57.77      4.23 o
  -4  -3   6      108.08      128.71      5.79 o
  -3  -3   6      464.59      439.33     10.74 o
  -2  -3   6      662.74      643.64      8.88 o
  -1  -3   6     2244.12     2327.90     25.93 o
   0  -3   6      273.76      289.61      7.44 o
   1  -3   6      203.40      207.00      6.71 o
   2  -3   6       52.11       60.61      4.56 o
   3  -3   6       20.12       22.27      2.57 o
   4  -3   6        1.52        3.21      2.58 o
   5  -3   6       19.33       17.87      2.64 o
   6  -3   6      305.62      303.13     16.76 o
   7  -3   6       21.27       21.31      5.05 o
  -8  -2   6       19.22       15.54      5.48 o
  -7  -2   6      130.00      134.61     12.04 o
  -6  -2   6      203.56      194.17      9.52 o
  -5  -2   6       13.83       10.48      1.75 o
  -4  -2   6      131.80      147.29      5.17 o
  -3  -2   6      822.77      824.08     13.03 o
  -2  -2   6    11983.21    12264.15     49.08 o
  -1  -2   6      172.81      171.00      4.29 o
   0  -2   6      714.03      619.38     12.10 o
   1  -2   6      233.83      242.12      6.76 o
   2  -2   6     1575.74     1543.57     21.11 o
   3  -2   6     1090.33     1074.75     15.70 o
   4  -2   6       10.04       12.01      2.86 o
   5  -2   6      247.10      260.27      8.27 o
   6  -2   6      126.09      123.06      9.06 o
   7  -2   6       53.78       51.06      6.53 o
  -8  -1   6       18.01       23.07      8.61 o
  -7  -1   6      165.90      180.39     13.81 o
  -6  -1   6      207.16      208.88      9.80 o
  -5  -1   6      245.51      242.09      6.38 o
  -4  -1   6      193.70      201.97      5.39 o
  -3  -1   6      169.15      185.62      3.90 o
  -2  -1   6       38.20       37.72      2.97 o
  -1  -1   6    10060.85    10048.43     34.28 o
   0  -1   6      828.84      805.50      8.01 o
   1  -1   6      396.87      329.74      7.72 o
   2  -1   6      154.79      152.98      6.58 o
   3  -1   6     1095.88     1133.07     15.87 o
   4  -1   6       31.51       30.88      3.37 o
   5  -1   6       35.10       49.07      4.62 o
   6  -1   6        0.10        1.52      2.08 o
   7  -1   6        0.05        5.66      3.87 o
  -8   0   6        0.94        3.50      4.64 o
  -7   0   6       60.67       69.89      9.35 o
  -6   0   6       69.27       76.08      6.20 o
  -5   0   6      260.13      257.18      6.20 o
  -4   0   6      134.16      139.62      3.89 o
  -3   0   6       79.84       82.52      2.86 o
  -2   0   6      829.10      946.53     13.14 o
  -1   0   6       29.27       35.54      2.50 o
   0   0   6     2175.58     2354.50     17.89 o
   1   0   6       54.41       54.40      4.65 o
   2   0   6      283.72      282.26      9.00 o
   3   0   6      114.42      119.18      5.51 o
   4   0   6        0.32        1.42      2.36 o
   5   0   6        2.29        2.97      2.22 o
   6   0   6        0.88        3.34      2.43 o
   7   0   6      145.09      161.26     11.14 o
  -8   1   6       11.57       15.53      6.51 o
  -7   1   6       14.47       23.64      5.96 o
  -6   1   6        7.87        8.23      3.31 o
  -5   1   6     1820.15     1816.78     19.68 o
  -4   1   6       11.46       13.51      1.69 o
  -3   1   6       65.77       70.31      2.64 o
  -2   1   6        8.46       10.74      1.15 o
  -1   1   6       26.36       31.78      2.56 o
   0   1   6      233.65      266.18      9.50 o
   1   1   6      274.86      307.89     11.20 o
   2   1   6      175.69      185.71      7.70 o
   3   1   6      927.60      970.15     15.54 o
   4   1   6       73.03       75.95      5.80 o
   5   1   6      189.96      190.03      9.71 o
   6   1   6      169.23      167.06      9.86 o
   7   1   6       11.51       18.90      4.17 o
  -8   2   6       63.97       57.76      8.67 o
  -7   2   6      119.82      131.40     12.16 o
  -6   2   6       95.05      101.09      7.28 o
  -5   2   6       10.35        9.42      2.48 o
  -4   2   6      283.56      264.61      6.31 o
  -3   2   6      381.07      406.37      6.78 o
  -2   2   6     1874.87     1990.78     15.76 o
  -1   2   6       15.65       15.82      2.05 o
   0   2   6     5576.19     6140.73     49.58 o
   1   2   6        7.96        9.95      2.37 o
   2   2   6     1080.76     1134.40     24.30 o
   3   2   6     1795.30     1662.84     27.01 o
   4   2   6       17.69       26.28      3.61 o
   5   2   6        2.21        2.60      2.35 o
   6   2   6        2.94        2.81      2.95 o
   7   2   6        0.14       -0.25      6.04 o
  -8   3   6       26.39       30.81      6.76 o
  -7   3   6       13.23       12.17      5.11 o
  -6   3   6        8.02       12.65      3.34 o
  -5   3   6        6.62        6.42      2.71 o
  -4   3   6        7.63       13.46      2.20 o
  -3   3   6     1966.89     2168.32     25.17 o
  -2   3   6      347.27      369.01      9.80 o
  -1   3   6       95.80      147.31      6.21 o
   0   3   6       55.29       47.03      3.41 o
   1   3   6      188.07      153.83      7.12 o
   2   3   6      151.10      168.60      6.44 o
   3   3   6       23.67       28.02      3.31 o
   4   3   6       45.41       42.12      4.38 o
   5   3   6        2.63        5.47      7.13 o
   6   3   6      185.72      159.57     16.99 o
   7   3   6       13.07       10.59      4.65 o
  -8   4   6       28.15       33.91      7.68 o
  -7   4   6       29.92       34.90      6.95 o
  -6   4   6       11.22        9.69      3.33 o
  -5   4   6       17.53       21.76      3.88 o
  -4   4   6      826.24      877.05     18.49 o
  -3   4   6        2.74        4.02      2.32 o
  -2   4   6     1124.57     1083.32     18.79 o
  -1   4   6       24.04       21.64      2.81 o
   0   4   6      790.38      706.50     20.26 o
   1   4   6       38.54       43.92      3.55 o
   2   4   6      709.04      670.88     18.81 o
   3   4   6      152.87      135.71      6.22 o
   4   4   6        4.25       11.51      4.16 o
   5   4   6        6.27        5.68      3.18 o
   6   4   6       73.35       62.48      7.34 o
  -8   5   6       20.84       16.85      6.61 o
  -7   5   6       16.76       23.59      5.94 o
  -6   5   6       26.21       23.96      4.27 o
  -5   5   6      203.86      215.18     10.99 o
  -4   5   6       15.96       20.36      3.39 o
  -3   5   6       74.30       78.45      6.07 o
  -2   5   6        7.77        9.39      2.54 o
  -1   5   6     1302.49     1310.77     17.14 o
   0   5   6      333.01      312.03     13.84 o
   1   5   6      483.50      468.97     17.59 o
   2   5   6       10.58       14.91      8.04 o
   3   5   6        9.34       19.74      5.02 o
   4   5   6       17.96       25.93      5.27 o
   5   5   6       31.71       28.42      5.84 o
   6   5   6       13.82       19.92      5.48 o
  -7   6   6       42.35       45.80      8.17 o
  -6   6   6        2.44        2.52      2.42 o
  -5   6   6      336.81      327.79     13.17 o
  -4   6   6     1132.86     1113.47     19.29 o
  -3   6   6        0.02        3.49      1.81 o
  -2   6   6        0.00        0.39      1.57 o
  -1   6   6       10.03       11.65      2.88 o
   0   6   6      319.66      323.03     15.86 o
   1   6   6        5.02        9.72      4.19 o
   2   6   6       48.82       44.02      6.77 o
   3   6   6      755.23      782.35     26.70 o
   4   6   6       96.64      112.91     14.61 o
   5   6   6       10.67       12.56      4.83 o
   6   6   6        1.19        4.51      3.43 o
  -7   7   6       47.71       55.60      8.55 o
  -6   7   6        1.93       -1.24      3.20 o
  -5   7   6      472.20      464.95     16.53 o
  -4   7   6       13.79       15.36      4.23 o
  -3   7   6       45.91       46.28      3.68 o
  -2   7   6        7.43        9.77      1.82 o
  -1   7   6      885.46      945.32     17.14 o
   0   7   6     1485.33     1421.61     32.64 o
   1   7   6     1711.67     1686.78     37.17 o
   2   7   6      394.82      405.02     19.23 o
   3   7   6     1138.19     1182.97     71.36 o
   4   7   6       58.59       72.12     14.71 o
   5   7   6       96.72       92.36     11.45 o
  -6   8   6       11.19       13.39      3.21 o
  -5   8   6        0.00       -0.88      4.10 o
  -4   8   6       25.79       29.32      3.75 o
  -3   8   6        7.08        7.64      2.03 o
  -2   8   6      650.44      651.87     19.81 o
  -1   8   6      112.51      107.24      9.45 o
   0   8   6      545.16      554.81     21.57 o
   1   8   6        6.76        3.40      3.16 o
   2   8   6       13.11       14.42      5.05 o
   3   8   6      323.21      346.85     19.57 o
   4   8   6      183.74      177.44     14.95 o
   5   8   6       24.13       29.32      8.27 o
  -6   9   6        5.07        3.98      4.44 o
  -5   9   6       27.58       39.97      5.40 o
  -4   9   6        4.46        9.94      2.85 o
  -3   9   6      768.30      812.45     25.21 o
  -2   9   6       17.18       16.50      4.31 o
  -1   9   6      217.22      234.73     14.49 o
   0   9   6      223.03      211.45     14.01 o
   1   9   6      421.15      404.13     20.25 o
   2   9   6       94.65      103.16     11.13 o
   3   9   6      233.85      257.82     17.79 o
   4   9   6      419.94      409.64     23.39 o
  -5  10   6        1.97        3.38      3.91 o
  -4  10   6      322.10      331.73     19.34 o
  -3  10   6       28.20       28.93      5.90 o
  -2  10   6      163.90      172.92     11.38 o
  -1  10   6       39.23       42.65      7.02 o
   0  10   6      187.60      187.45     22.04 o
   1  10   6      281.99      277.30     17.56 o
   2  10   6       28.28       31.86      9.43 o
   3  10   6       12.10       12.49      5.93 o
  -4  11   6       25.59       34.26      6.93 o
  -3  11   6      100.15       86.12     10.53 o
  -2  11   6       39.18       25.33      6.73 o
  -1  11   6       25.27       22.32      6.41 o
   0  11   6      174.62      179.05     14.25 o
   1  11   6        4.58        5.03      3.94 o
   2  11   6       74.84       82.73     14.98 o
  -2  12   6       18.57       26.34      7.02 o
  -1  12   6       83.22       88.06     10.85 o
   0  12   6        1.32        2.45      3.41 o
  -1 -14   7       51.68       57.77      7.36 o
   0 -14   7       88.82       81.76      8.72 o
   1 -14   7       51.17       53.98      7.49 o
  -3 -13   7      147.90      147.97     14.06 o
  -2 -13   7       65.31       70.23      6.85 o
  -1 -13   7        8.09       14.01      4.22 o
   0 -13   7       33.05       48.99      6.66 o
   1 -13   7      109.55      134.40     10.49 o
   2 -13   7       87.30       93.42      6.75 o
   3 -13   7        9.43       14.39      3.72 o
  -4 -12   7       14.98       20.97      6.61 o
  -3 -12   7      289.50      296.03     13.05 o
  -2 -12   7      410.31      418.46     14.88 o
  -1 -12   7        0.23       -2.69      3.13 o
   0 -12   7       21.02       25.27      4.98 o
   1 -12   7        0.50       -5.79      3.03 o
   2 -12   7       63.36       62.12      6.06 o
   3 -12   7       31.76       37.70      4.94 o
   4 -12   7       11.58        6.07      4.45 o
  -5 -11   7       47.86       40.28     19.14 o
  -4 -11   7       12.63       20.52      5.10 o
  -3 -11   7      180.45      170.08     11.19 o
  -2 -11   7       25.78       27.11      4.03 o
  -1 -11   7       43.77       46.25      6.03 o
   0 -11   7      130.97      130.46      9.29 o
   1 -11   7      163.09      162.93      7.57 o
   2 -11   7       53.14       57.03      4.71 o
   3 -11   7       18.46       21.31      3.70 o
   4 -11   7       85.90      102.48     11.08 o
   5 -11   7      116.76      124.04     12.85 o
  -6 -10   7       17.74       15.47      5.38 o
  -5 -10   7        5.88       13.82      4.84 o
  -4 -10   7       65.38       62.20      5.80 o
  -3 -10   7       59.29       62.55      5.42 o
  -2 -10   7       16.99       19.94      2.81 o
  -1 -10   7      210.50      204.08      9.29 o
   0 -10   7      804.39      839.84     17.42 o
   1 -10   7      326.62      338.58     10.23 o
   2 -10   7      333.61      344.06     10.53 o
   3 -10   7       16.29       16.31      3.32 o
   4 -10   7      175.91      178.05      9.59 o
   5 -10   7      109.48      107.34     11.84 o
  -6  -9   7        1.19        3.10      4.59 o
  -5  -9   7       25.22       24.58      3.28 o
  -4  -9   7        0.06        4.24      2.24 o
  -3  -9   7     1368.43     1392.05     27.83 o
  -2  -9   7        0.10        2.71      2.05 o
  -1  -9   7     6048.04     6011.58     84.72 o
   0  -9   7      225.79      226.92      7.79 o
   1  -9   7       63.76       54.47      4.08 o
   2  -9   7       62.98       73.12      5.27 o
   3  -9   7      142.24      135.22      8.60 o
   4  -9   7      128.10      140.99      7.91 o
   5  -9   7       63.69       56.60      8.67 o
   6  -9   7        0.03       -0.20      4.23 o
  -7  -8   7       27.44       31.02      6.85 o
  -6  -8   7       92.28       86.18      8.40 o
  -5  -8   7        0.89        0.58      2.16 o
  -4  -8   7      728.82      733.06     20.18 o
  -3  -8   7      144.97      132.61      5.97 o
  -2  -8   7     3799.73     3719.15     30.22 o
  -1  -8   7      160.94      174.30      5.24 o
   0  -8   7      238.68      232.82      7.25 o
   1  -8   7       29.77       35.85      3.28 o
   2  -8   7      970.77      922.19     20.85 o
   3  -8   7        0.18       -0.32      2.31 o
   4  -8   7      233.87      234.36      9.70 o
   5  -8   7        3.78        2.28      4.22 o
   6  -8   7        0.21        3.10      3.99 o
  -7  -7   7        7.40       -2.26      3.76 o
  -6  -7   7      107.22      116.03      7.43 o
  -5  -7   7       23.68       24.62      3.54 o
  -4  -7   7       21.22       24.70      3.04 o
  -3  -7   7        0.54        0.83      1.86 o
  -2  -7   7      173.64      179.21      6.54 o
  -1  -7   7      783.69      751.37     10.54 o
   0  -7   7        9.48        6.37      1.81 o
   1  -7   7      195.20      187.36      7.51 o
   2  -7   7       58.94       53.55      3.68 o
   3  -7   7      197.10      188.11      7.24 o
   4  -7   7       13.97       16.26      2.47 o
   5  -7   7       64.33       72.34      9.49 o
   6  -7   7        5.83        6.60      5.00 o
   7  -7   7        0.04        4.81      8.55 o
  -7  -6   7      167.20      154.33     13.17 o
  -6  -6   7        0.16       -0.12      1.98 o
  -5  -6   7       10.98       16.67      2.83 o
  -4  -6   7      140.05      125.61      7.59 o
  -3  -6   7      188.89      183.40      7.10 o
  -2  -6   7      955.81      940.39     12.38 o
  -1  -6   7        1.43        2.17      1.21 o
   0  -6   7        5.93        8.17      1.29 o
   1  -6   7        1.36        1.59      1.28 o
   2  -6   7        5.58        6.25      2.23 o
   3  -6   7      178.62      169.83      6.96 o
   4  -6   7      690.00      682.82     13.34 o
   5  -6   7       41.51       48.11      5.64 o
   6  -6   7       14.93       16.07      4.13 o
   7  -6   7        3.01        4.10      3.30 o
  -8  -5   7       14.55       22.53      6.87 o
  -7  -5   7        5.69        2.06      4.61 o
  -6  -5   7        0.01        2.92      2.09 o
  -5  -5   7       44.80       48.13      4.39 o
  -4  -5   7       96.99       98.49      5.72 o
  -3  -5   7     1080.42     1078.31     23.12 o
  -2  -5   7      110.72      108.07      3.44 o
  -1  -5   7      818.28      779.27      8.70 o
   0  -5   7        0.66        2.21      1.09 o
   1  -5   7      328.14      341.33     13.11 o
   2  -5   7      284.23      292.60     12.89 o
   3  -5   7       25.64       32.63     16.76 o
   4  -5   7       45.60       50.33      4.89 o
   5  -5   7      141.69      148.41      7.62 o
   6  -5   7      431.57      393.41     16.29 o
   7  -5   7        7.42        9.05      3.34 o
  -8  -4   7        5.73        5.30      7.52 o
  -7  -4   7        0.21        3.96      8.13 o
  -6  -4   7        0.07       -0.89      2.67 o
  -5  -4   7       14.08       22.59      3.19 o
  -4  -4   7       14.58       26.27      4.23 o
  -3  -4   7      125.35      107.51      4.26 o
  -2  -4   7     1748.47     1931.28     13.18 o
  -1  -4   7      201.14      201.31      4.75 o
   0  -4   7     4402.14     4505.46     60.81 o
   1  -4   7       15.60       19.55      3.68 o
   2  -4   7      536.73      481.53     28.52 o
   3  -4   7      551.17      558.98     18.38 o
   4  -4   7      195.36      197.14      6.85 o
   5  -4   7      447.79      460.88     14.74 o
   6  -4   7       45.75       46.76      5.97 o
   7  -4   7       18.66       23.64      4.89 o
  -8  -3   7        0.00       -2.18      2.99 o
  -7  -3   7        8.64        5.32      4.77 o
  -6  -3   7      170.33      168.56     19.33 o
  -5  -3   7       44.89       54.24      4.18 o
  -4  -3   7       72.67       68.04      4.48 o
  -3  -3   7      354.01      429.36     14.00 o
  -2  -3   7        0.62       -0.22      0.52 o
  -1  -3   7     3391.00     3608.04     20.69 o
   0  -3   7     1921.90     2038.11     50.72 o
   1  -3   7      869.92      861.49     15.43 o
   2  -3   7        0.18        2.09      2.82 o
   3  -3   7      144.33      164.03      7.61 o
   4  -3   7       18.08       21.60      2.94 o
   5  -3   7        0.23        1.40      1.75 o
   6  -3   7        0.18        5.54      2.77 o
   7  -3   7       30.63       24.06      5.51 o
  -8  -2   7       72.46       98.79     11.35 o
  -7  -2   7        0.83        3.05      6.09 o
  -6  -2   7      154.03      164.44     12.56 o
  -5  -2   7        2.00        3.51      1.45 o
  -4  -2   7        8.87        8.46      1.55 o
  -3  -2   7       49.94       50.49      3.54 o
  -2  -2   7     3271.29     3313.22     26.63 o
  -1  -2   7        4.30        4.99      0.82 o
   0  -2   7     5743.50     5610.62     28.89 o
   1  -2   7     2392.27     2317.85     17.98 o
   2  -2   7      391.81      361.39     26.70 o
   3  -2   7      236.91      225.76     12.27 o
   4  -2   7      149.05      146.09      7.57 o
   5  -2   7       33.30       32.39      3.00 o
   6  -2   7       70.56       82.29      7.66 o
   7  -2   7        4.20        1.18      3.57 o
  -8  -1   7       37.19       38.54     12.54 o
  -7  -1   7       63.61       61.06      8.55 o
  -6  -1   7      123.06      131.95     11.08 o
  -5  -1   7       15.68       20.32      2.14 o
  -4  -1   7      146.76      148.42      4.45 o
  -3  -1   7       76.02       68.06      4.04 o
  -2  -1   7      248.14      241.71      7.16 o
  -1  -1   7      304.31      348.73      6.03 o
   0  -1   7      581.09      571.32      9.10 o
   1  -1   7       26.62       31.95      3.65 o
   2  -1   7      368.61      340.63     12.17 o
   3  -1   7       27.55       30.11      3.27 o
   4  -1   7       16.21       24.77      2.83 o
   5  -1   7       36.25       38.80      3.52 o
   6  -1   7        0.99       -0.10      2.78 o
   7  -1   7       17.95       22.08      4.78 o
  -8   0   7       28.27       24.59      6.92 o
  -7   0   7       67.64       67.99      9.05 o
  -6   0   7        7.45        6.26      3.66 o
  -5   0   7      723.75      718.18     10.76 o
  -4   0   7      357.33      360.92      6.05 o
  -3   0   7      173.13      178.34      6.38 o
  -2   0   7     1665.96     1795.97     19.43 o
  -1   0   7       18.38       18.49      2.34 o
   0   0   7     1690.62     1757.96     23.86 o
   1   0   7        0.41        1.93      2.21 o
   2   0   7     1022.35     1041.44     18.20 o
   3   0   7      450.87      426.70     10.69 o
   4   0   7       67.47       75.49      5.11 o
   5   0   7       24.01       27.42      3.69 o
   6   0   7       47.95       49.08      6.24 o
   7   0   7       40.02       46.74      6.23 o
  -8   1   7       96.57       99.42     11.48 o
  -7   1   7        0.48        8.20      4.34 o
  -6   1   7        0.01        6.87      3.99 o
  -5   1   7      846.27      840.29     15.95 o
  -4   1   7      255.03      245.94      6.64 o
  -3   1   7      520.20      472.42      7.93 o
  -2   1   7       42.31       40.19      2.41 o
  -1   1   7     2862.72     3080.61     24.26 o
   0   1   7      651.61      687.31     29.81 o
   1   1   7      129.19      169.38      8.77 o
   2   1   7      316.14      316.09     11.66 o
   3   1   7      292.47      285.91      8.92 o
   4   1   7       12.09       11.62      2.85 o
   5   1   7        1.71        6.49      2.83 o
   6   1   7      209.97      222.84     11.66 o
   7   1   7       18.80       30.38      7.74 o
  -8   2   7       12.49       24.49      6.44 o
  -7   2   7      106.69      114.53     11.29 o
  -6   2   7       51.74       65.08      8.07 o
  -5   2   7      128.24      124.68      7.16 o
  -4   2   7       59.88       62.33      3.35 o
  -3   2   7        1.37        1.13      1.68 o
  -2   2   7        4.70       11.05      2.56 o
  -1   2   7      106.62      112.35      4.99 o
   0   2   7      928.78      957.05     27.09 o
   1   2   7     1257.83     1336.31     21.51 o
   2   2   7       34.90       23.93      3.68 o
   3   2   7      109.64      116.99      6.65 o
   4   2   7      369.61      378.72     12.71 o
   5   2   7      228.89      205.75     12.00 o
   6   2   7        5.69       20.81      4.89 o
   7   2   7        0.50        0.74      2.48 o
  -8   3   7       19.55       30.17      6.97 o
  -7   3   7       66.93       75.62      9.52 o
  -6   3   7        8.30       13.37      5.01 o
  -5   3   7       17.33       18.49      3.28 o
  -4   3   7        2.24        3.25      2.40 o
  -3   3   7        4.71        9.15      2.71 o
  -2   3   7       53.83       64.01      4.15 o
  -1   3   7     3889.18     4162.61     33.25 o
   0   3   7     1471.77     1453.47     27.36 o
   1   3   7     1285.53     1413.04     36.95 o
   2   3   7        0.33        3.67      2.92 o
   3   3   7      222.21      232.84     12.67 o
   4   3   7       81.50       80.60      8.65 o
   5   3   7       25.33       21.30      8.19 o
   6   3   7        0.05       -2.36      3.90 o
  -8   4   7       33.91       31.36      7.34 o
  -7   4   7        1.34       -1.97      3.67 o
  -6   4   7       82.29       84.44      9.50 o
  -5   4   7        0.11       -0.64      2.41 o
  -4   4   7     1055.05     1017.18     22.36 o
  -3   4   7       30.68       30.37      3.70 o
  -2   4   7     1761.84     1819.14     35.08 o
  -1   4   7      493.56      506.03     13.95 o
   0   4   7     1437.01     1459.69     54.95 o
   1   4   7      345.76      331.59     13.06 o
   2   4   7        1.30        1.90      1.29 o
   3   4   7      562.28      592.39     24.78 o
   4   4   7        7.52       10.09      5.75 o
   5   4   7       79.29       79.96      9.37 o
   6   4   7       36.96       36.79      5.73 o
  -7   5   7       59.73       73.91      9.63 o
  -6   5   7       88.33       96.08     10.04 o
  -5   5   7      112.94      116.47      7.81 o
  -4   5   7        0.03        3.02      2.13 o
  -3   5   7      196.25      195.39      8.74 o
  -2   5   7       12.68       10.51      2.54 o
  -1   5   7      399.72      425.16     11.51 o
   0   5   7       27.33       33.73      4.93 o
   1   5   7       10.65       11.85      4.40 o
   2   5   7      118.83      117.16      9.83 o
   3   5   7       41.25       53.47      7.68 o
   4   5   7      221.52      213.15     14.91 o
   5   5   7      122.57      135.66     19.45 o
   6   5   7       58.33       70.85      8.07 o
  -7   6   7       10.47        8.60      5.14 o
  -6   6   7        0.07        3.35      3.90 o
  -5   6   7       38.97       48.10      5.48 o
  -4   6   7       69.19       61.77      8.62 o
  -3   6   7        0.04       -1.17      1.80 o
  -2   6   7      113.27      130.94      6.44 o
  -1   6   7        0.08        3.32      1.86 o
   0   6   7       52.99       56.69      6.89 o
   1   6   7        6.59       16.14      4.98 o
   2   6   7      382.90      405.04     18.74 o
   3   6   7       15.52       14.50      5.99 o
   4   6   7      100.25       98.51     10.87 o
   5   6   7      318.37      333.76     20.25 o
  -7   7   7        5.43        4.70      3.95 o
  -6   7   7        2.21        3.56      5.91 o
  -5   7   7      561.84      529.81     23.57 o
  -4   7   7      161.75      159.91      9.00 o
  -3   7   7      480.87      470.36     11.42 o
  -2   7   7      144.42      129.04      6.50 o
  -1   7   7        0.23        3.04      4.83 o
   0   7   7       32.02       44.05      6.79 o
   1   7   7      345.28      339.90     17.28 o
   2   7   7      611.08      600.58     39.95 o
   3   7   7      165.63      173.70     13.82 o
   4   7   7      351.84      360.74     20.60 o
   5   7   7       38.52       51.01      8.59 o
  -6   8   7       16.03       22.96      5.94 o
  -5   8   7        9.04       11.69      6.52 o
  -4   8   7       22.24       21.97      3.76 o
  -3   8   7       14.18       13.93      2.94 o
  -2   8   7       14.94       15.91      6.01 o
  -1   8   7        1.51        6.91      4.23 o
   0   8   7     1237.68     1226.99     34.80 o
   1   8   7        4.49       18.10      5.88 o
   2   8   7      165.06      166.78     30.88 o
   3   8   7       28.26       28.12      6.30 o
   4   8   7      152.21      156.24     15.74 o
  -5   9   7        0.69        0.85      2.45 o
  -4   9   7       11.38       12.80      3.74 o
  -3   9   7        0.22        4.15      2.99 o
  -2   9   7       42.77       26.36      5.47 o
  -1   9   7      618.61      630.10     40.29 o
   0   9   7      209.71      231.71     18.89 o
   1   9   7       18.03       22.04      7.27 o
   2   9   7        1.74        6.39      4.55 o
   3   9   7        4.97        6.67      4.55 o
   4   9   7        1.88       -2.17      3.44 o
  -5  10   7       16.31       14.62      7.35 o
  -4  10   7      349.60      363.10     32.97 o
  -3  10   7        0.01        2.70      3.99 o
  -2  10   7      365.31      353.82     15.24 o
  -1  10   7      129.61      136.81     11.98 o
   0  10   7      159.41      157.86     13.61 o
   1  10   7        2.45        7.40      4.45 o
   2  10   7      170.94      184.51     18.82 o
   3  10   7      116.53      105.76     32.35 o
  -3  11   7       64.11       56.98      8.70 o
  -2  11   7        0.37       -0.73      5.15 o
  -1  11   7       95.15       91.42     10.41 o
   0  11   7       13.38       18.92      5.99 o
   1  11   7        3.61        6.65      7.11 o
  -1 -14   8      124.56      153.34     11.83 o
   0 -14   8      288.58      343.20     17.14 o
   1 -14   8        9.65       15.63      4.74 o
  -3 -13   8       23.95       28.87      5.98 o
  -2 -13   8        4.25        1.50      3.03 o
  -1 -13   8       32.55       31.93      5.69 o
   0 -13   8       55.57       55.56      7.30 o
   1 -13   8       76.65       67.00      8.52 o
   2 -13   8       36.69       33.34      4.74 o
   3 -13   8        3.13        1.24      3.56 o
  -4 -12   8       48.68       46.08      6.62 o
  -3 -12   8       51.75       62.41      7.99 o
  -2 -12   8       58.88       54.26      6.84 o
  -1 -12   8        4.50       -4.54      3.91 o
   0 -12   8      267.17      267.78     13.82 o
   1 -12   8       16.49       16.47      3.52 o
   2 -12   8        3.79       15.12      4.50 o
   3 -12   8       71.32       56.22      6.97 o
   4 -12   8       41.58       44.61      8.04 o
  -5 -11   8        0.14       -1.18      6.38 o
  -4 -11   8       20.18       17.59      4.24 o
  -3 -11   8       81.58       79.38      7.46 o
  -2 -11   8       25.34       38.57      7.55 o
  -1 -11   8      274.86      276.08     14.24 o
   0 -11   8      292.66      280.49     13.54 o
   1 -11   8      161.64      159.04      8.91 o
   2 -11   8       21.22       24.67      6.15 o
   3 -11   8      111.95      117.11      7.85 o
   4 -11   8       11.58        8.96      6.60 o
   5 -11   8       18.42       23.45      5.84 o
  -5 -10   8        0.02        1.43      2.75 o
  -4 -10   8        6.66       11.45      3.35 o
  -3 -10   8       11.89       16.57      5.14 o
  -2 -10   8      211.22      199.27     10.86 o
  -1 -10   8       72.38       64.75     10.00 o
   0 -10   8      542.24      554.44     15.35 o
   1 -10   8      423.03      428.63     13.66 o
   2 -10   8      414.36      431.44     16.04 o
   3 -10   8      154.32      140.51      9.44 o
   4 -10   8       34.27       33.86      4.48 o
   5 -10   8       46.89       51.73      8.82 o
  -6  -9   8       34.09       17.24      8.80 o
  -5  -9   8       70.78       60.81      6.75 o
  -4  -9   8      366.43      379.81     30.62 o
  -3  -9   8        1.25       -1.76      2.85 o
  -2  -9   8      604.68      607.51     14.17 o
  -1  -9   8      427.25      417.46     11.42 o
   0  -9   8      389.28      388.74     10.46 o
   1  -9   8     3338.07     3317.82     29.54 o
   2  -9   8        7.20        6.50      2.11 o
   3  -9   8      185.29      200.26     15.27 o
   4  -9   8        1.71        4.58      2.39 o
   5  -9   8       31.24       37.07      7.33 o
   6  -9   8        5.11       11.05      5.51 o
  -7  -8   8       71.87       56.26     11.45 o
  -6  -8   8       39.80       35.94      5.31 o
  -5  -8   8       49.42       56.20      6.02 o
  -4  -8   8       74.65       68.59      5.14 o
  -3  -8   8        2.08        1.44      1.75 o
  -2  -8   8        5.60        5.77      2.00 o
  -1  -8   8        0.69        0.91      1.68 o
   0  -8   8     4612.86     4588.24     40.95 o
   1  -8   8     1268.05     1286.73     19.04 o
   2  -8   8       58.27       59.30      5.77 o
   3  -8   8      126.51      136.44      8.61 o
   4  -8   8       65.22       64.10      5.41 o
   5  -8   8        0.58       11.54      5.28 o
   6  -8   8        0.08       -1.10      4.10 o
  -7  -7   8       26.25       15.31      4.72 o
  -6  -7   8       60.59       64.35      5.60 o
  -5  -7   8        5.54        6.79      2.77 o
  -4  -7   8      182.22      173.47      9.32 o
  -3  -7   8      446.25      453.68     11.32 o
  -2  -7   8      104.78      103.64      4.97 o
  -1  -7   8       76.42       82.95      3.98 o
   0  -7   8      174.32      168.89      4.87 o
   1  -7   8     1744.86     1720.70     31.09 o
   2  -7   8       35.71       46.69      5.00 o
   3  -7   8        1.19        2.32      1.71 o
   4  -7   8        0.09        4.35      2.10 o
   5  -7   8       30.97       34.85      6.98 o
   6  -7   8        7.58       -0.59      3.52 o
  -7  -6   8        0.97        2.60      3.66 o
  -6  -6   8      179.94      196.11     12.70 o
  -5  -6   8      277.85      258.80     10.03 o
  -4  -6   8       49.62       42.02      5.55 o
  -3  -6   8        4.71        6.44      2.63 o
  -2  -6   8       21.31       18.46      1.61 o
  -1  -6   8      261.23      252.56      5.79 o
   0  -6   8       17.73       15.84      1.85 o
   1  -6   8      116.91      138.37      7.67 o
   2  -6   8       33.61       27.14      4.04 o
   3  -6   8      301.62      304.55     11.91 o
   4  -6   8        5.97        6.32      2.26 o
   5  -6   8      131.35      143.16      9.41 o
   6  -6   8       63.06       56.88      6.82 o
  -7  -5   8      111.10      120.63     15.99 o
  -6  -5   8        0.03        1.43      2.09 o
  -5  -5   8      191.99      187.48     16.41 o
  -4  -5   8        9.47       12.08      2.66 o
  -3  -5   8      182.78      185.84      8.65 o
  -2  -5   8       80.68       74.77      3.65 o
  -1  -5   8      913.42      859.94     12.42 o
   0  -5   8       57.27       57.52      6.52 o
   1  -5   8      297.64      284.95      9.11 o
   2  -5   8      537.92      556.83     18.34 o
   3  -5   8      280.14      290.53     11.24 o
   4  -5   8      156.51      146.12      5.69 o
   5  -5   8        5.38       10.51      2.62 o
   6  -5   8        4.17       10.07      3.55 o
   7  -5   8        6.29        5.11      3.36 o
  -8  -4   8        5.33       12.31      5.56 o
  -7  -4   8      168.96      182.17     14.47 o
  -6  -4   8       15.29       16.93      3.70 o
  -5  -4   8       11.67       12.33      2.62 o
  -4  -4   8      519.53      552.29     15.91 o
  -3  -4   8       20.58       22.71      1.78 o
  -2  -4   8     2412.09     2399.87     25.62 o
  -1  -4   8       61.71       67.63      4.39 o
   0  -4   8       92.13      128.75      7.41 o
   1  -4   8      858.17      849.13     20.40 o
   2  -4   8     2279.88     2333.77     42.59 o
   3  -4   8       40.77       46.82      4.86 o
   4  -4   8      271.71      294.15      8.71 o
   5  -4   8        1.18        2.71      1.92 o
   6  -4   8        0.69        2.08      2.61 o
   7  -4   8        0.20        1.41      3.00 o
  -8  -3   8       10.64        6.24      5.04 o
  -7  -3   8      121.30      134.52     12.42 o
  -6  -3   8       24.46       34.20      8.11 o
  -5  -3   8      159.07      144.37      6.78 o
  -4  -3   8        2.39        4.17      1.19 o
  -3  -3   8       83.85       69.72      5.44 o
  -2  -3   8        1.40        1.68      1.12 o
  -1  -3   8       26.70       57.08      6.35 o
   0  -3   8      481.93      532.33     14.26 o
   1  -3   8     3383.61     3539.88     67.04 o
   2  -3   8     1901.41     1968.04     34.08 o
   3  -3   8      140.91      144.45      7.89 o
   4  -3   8        1.07        4.88      2.20 o
   5  -3   8       55.65       61.21      4.03 o
   6  -3   8       27.16       38.76      5.68 o
   7  -3   8        4.15       -2.62      3.33 o
  -8  -2   8        0.29       -0.71      4.15 o
  -7  -2   8       63.41       85.80     24.69 o
  -6  -2   8       93.46       94.15     10.00 o
  -5  -2   8       12.43       15.12      2.73 o
  -4  -2   8      253.01      225.28      7.64 o
  -3  -2   8       60.88       64.06      4.28 o
  -2  -2   8     1322.47     1359.46     22.14 o
  -1  -2   8        7.09        5.05      0.74 o
   0  -2   8     1156.09     1144.53     14.74 o
   1  -2   8      208.99      223.13      5.93 o
   2  -2   8      538.56      541.15     17.42 o
   3  -2   8      161.27      170.78      8.33 o
   4  -2   8       76.96       86.01      4.98 o
   5  -2   8      128.72      123.11      6.09 o
   6  -2   8       15.05        9.11      4.20 o
   7  -2   8        2.52        7.29      3.83 o
  -8  -1   8       73.11       88.69     11.08 o
  -7  -1   8      133.11      117.85     15.51 o
  -6  -1   8      417.95      440.34     20.46 o
  -5  -1   8     1185.31     1200.97     18.10 o
  -4  -1   8      359.35      357.73      9.74 o
  -3  -1   8      547.37      566.88     11.97 o
  -2  -1   8       27.80       30.14      2.90 o
  -1  -1   8        4.07        7.34      1.23 o
   0  -1   8      151.58      150.07      5.11 o
   1  -1   8     1874.22     1890.16     38.01 o
   2  -1   8        5.13       10.67      2.71 o
   3  -1   8      458.09      464.54     10.59 o
   4  -1   8      119.99      125.27      6.00 o
   5  -1   8       12.26       14.59      2.74 o
   6  -1   8      222.44      226.87     14.20 o
   7  -1   8       15.80       16.90      7.60 o
  -8   0   8        0.29       -3.85      6.25 o
  -7   0   8       23.38       27.23      6.31 o
  -6   0   8      299.95      295.88     16.81 o
  -5   0   8      177.47      170.30      6.71 o
  -4   0   8      246.51      256.94      5.73 o
  -3   0   8      596.28      591.85     12.23 o
  -2   0   8      461.98      450.31     11.62 o
  -1   0   8       99.51      100.82      5.24 o
   0   0   8      456.23      473.77     13.35 o
   1   0   8       17.59       20.30      3.67 o
   2   0   8      415.67      414.76     12.20 o
   3   0   8       88.14       87.85      8.69 o
   4   0   8      424.57      405.50     10.55 o
   5   0   8      821.90      807.76     17.89 o
   6   0   8       15.37       13.73      3.02 o
   7   0   8        0.00        4.96      4.87 o
  -8   1   8      141.30      142.43     13.76 o
  -7   1   8       63.06       94.31     16.14 o
  -6   1   8       22.95       34.94      7.00 o
  -5   1   8      291.77      268.91      8.29 o
  -4   1   8      133.34      135.23      6.09 o
  -3   1   8      492.33      496.44     13.46 o
  -2   1   8        4.95        6.31      1.39 o
  -1   1   8      546.96      513.68     10.92 o
   0   1   8       45.20       51.58      5.19 o
   1   1   8      376.11      407.60     14.22 o
   2   1   8      232.78      257.60     11.76 o
   3   1   8        0.16        4.50      2.41 o
   4   1   8       99.76      101.25      6.91 o
   5   1   8      107.04      113.52      8.53 o
   6   1   8       11.35       17.93      7.43 o
   7   1   8        8.00        4.69      8.03 o
  -8   2   8       67.29       62.68      9.47 o
  -7   2   8       15.65       23.55      6.16 o
  -6   2   8       66.64       81.94     10.34 o
  -5   2   8       64.21       64.05      5.20 o
  -4   2   8       12.43       19.53      2.63 o
  -3   2   8        3.08        8.46      1.63 o
  -2   2   8     1883.72     1827.16     21.43 o
  -1   2   8      396.71      404.83     12.70 o
   0   2   8      462.21      501.38     16.05 o
   1   2   8      209.61      205.06      8.98 o
   2   2   8      257.70      262.34     10.65 o
   3   2   8       53.52       65.21      5.22 o
   4   2   8        4.94        5.99      3.19 o
   5   2   8      114.31      132.67     19.82 o
   6   2   8      116.48      117.17      9.56 o
  -8   3   8        2.64        7.77      6.73 o
  -7   3   8       30.55       33.33      8.99 o
  -6   3   8        0.04        2.41      3.43 o
  -5   3   8       88.27       97.24     11.40 o
  -4   3   8        0.11       -1.68      2.08 o
  -3   3   8      635.57      675.47     12.82 o
  -2   3   8       41.83       44.92      3.85 o
  -1   3   8     3744.36     3874.85     38.05 o
   0   3   8      235.32      233.53     16.09 o
   1   3   8      198.67      192.28     11.10 o
   2   3   8     1055.32     1040.53     26.82 o
   3   3   8       29.95       34.41      5.58 o
   4   3   8        7.62        5.63      6.48 o
   5   3   8        0.16       -2.23      5.10 o
   6   3   8      270.51      243.70     16.85 o
  -7   4   8       83.46       80.88     10.17 o
  -6   4   8      155.47      134.47     11.89 o
  -5   4   8       45.85       37.09      6.18 o
  -4   4   8      957.31      885.41     15.94 o
  -3   4   8        0.22        1.05      2.25 o
  -2   4   8      757.47      827.88     17.72 o
  -1   4   8       40.48       39.95      3.92 o
   0   4   8      336.96      373.30     16.23 o
   1   4   8      161.99      188.43     11.57 o
   2   4   8       29.52       34.19      6.03 o
   3   4   8      394.21      428.12     19.24 o
   4   4   8       11.19       21.82     13.72 o
   5   4   8       16.31       15.30      5.34 o
   6   4   8       50.31       60.68      9.38 o
  -7   5   8        0.01        4.15      4.40 o
  -6   5   8        1.39        3.36      4.04 o
  -5   5   8      595.90      551.28     53.06 o
  -4   5   8      130.11      128.20      7.69 o
  -3   5   8      235.31      231.51      8.69 o
  -2   5   8       49.28       47.13      4.73 o
  -1   5   8      318.80      335.30     10.76 o
   0   5   8       40.43       39.64      5.85 o
   1   5   8       36.25       43.41      9.72 o
   2   5   8       47.18       45.76      6.75 o
   3   5   8       36.08       40.43      6.74 o
   4   5   8      378.98      372.67     33.88 o
   5   5   8      147.76      176.37     21.18 o
  -7   6   8       55.83       52.71      8.69 o
  -6   6   8        0.88        3.76      4.28 o
  -5   6   8      120.94      117.90     10.48 o
  -4   6   8      110.83      118.04      7.70 o
  -3   6   8        7.41        7.10      2.01 o
  -2   6   8       12.16       11.41      2.68 o
  -1   6   8       72.26       73.61      7.94 o
   0   6   8       15.61       21.69      5.08 o
   1   6   8       27.09       35.91      6.68 o
   2   6   8       86.26       94.83      9.58 o
   3   6   8        6.37        8.90      5.48 o
   4   6   8       27.25       32.58      7.02 o
   5   6   8       93.34      112.01     12.32 o
  -6   7   8       32.30       33.50      6.30 o
  -5   7   8        8.29        7.35      3.77 o
  -4   7   8        2.31        7.55      2.63 o
  -3   7   8      349.64      338.12     10.65 o
  -2   7   8      182.49      184.27      9.97 o
  -1   7   8      498.82      464.19     19.70 o
   0   7   8      176.85      176.58     12.44 o
   1   7   8        0.61        2.79      3.98 o
   2   7   8       28.58       26.94      5.98 o
   3   7   8       66.03       63.98      9.40 o
   4   7   8       59.85       56.72      8.63 o
  -6   8   8        5.36       -2.41      3.91 o
  -5   8   8       37.54       46.64      6.14 o
  -4   8   8        8.03       12.33      3.19 o
  -3   8   8       12.31       14.07      3.24 o
  -2   8   8      118.60      137.39     11.36 o
  -1   8   8      356.20      361.76     21.21 o
   0   8   8      389.03      386.09     19.22 o
   1   8   8       69.45       84.15      9.74 o
   2   8   8      147.01      158.52     13.53 o
   3   8   8       34.55       25.77      6.94 o
   4   8   8       81.22       79.00     12.43 o
  -5   9   8        1.57        1.69      4.75 o
  -4   9   8        5.13        5.68      2.97 o
  -3   9   8        8.68        3.88      2.53 o
  -2   9   8      123.21      134.50      9.40 o
  -1   9   8      371.18      369.87     19.25 o
   0   9   8        0.85        6.95      4.33 o
   1   9   8      144.97      147.46     13.25 o
   2   9   8      377.57      405.71     39.21 o
   3   9   8       76.93       72.61     10.12 o
  -4  10   8       38.24       35.46      7.04 o
  -3  10   8       41.32       43.31      8.07 o
  -2  10   8       47.02       43.91      5.68 o
  -1  10   8        0.05        3.28      7.04 o
   0  10   8      291.50      304.21     18.82 o
   1  10   8       84.33       84.95     10.53 o
   2  10   8        4.54        6.29      5.17 o
  -2  11   8        0.01       -4.34      9.60 o
  -1  11   8        1.62        4.26      3.38 o
   0  11   8        0.65        0.90      4.83 o
  -3 -13   9       74.29       80.74     10.89 o
  -2 -13   9        0.03        2.20      3.00 o
  -1 -13   9      177.73      209.24     12.96 o
   0 -13   9       44.04       41.96      6.32 o
   1 -13   9       14.24       14.44      4.45 o
   2 -13   9       23.52       19.54      4.58 o
  -4 -12   9        0.81        6.16      4.44 o
  -3 -12   9        2.62        0.68      3.99 o
  -2 -12   9       46.59       43.33      5.87 o
  -1 -12   9      154.87      174.81     11.42 o
   0 -12   9        0.58       -0.68      2.99 o
   1 -12   9       40.04       49.93      5.57 o
   2 -12   9        0.00        0.69      3.25 o
   3 -12   9        2.65        1.80      3.90 o
  -5 -11   9       15.78       24.25      6.15 o
  -4 -11   9       39.49       45.72      8.03 o
  -3 -11   9       19.71       19.30      4.00 o
  -2 -11   9       76.34       83.12      8.68 o
  -1 -11   9       24.51       31.46      5.23 o
   0 -11   9       78.32       79.35      7.36 o
   1 -11   9      137.56      121.75      7.96 o
   2 -11   9      293.94      307.70     14.42 o
   3 -11   9      329.80      328.72     15.04 o
   4 -11   9        0.93        1.49      3.52 o
  -5 -10   9       18.27       11.81      4.49 o
  -4 -10   9      205.59      209.17     15.37 o
  -3 -10   9       19.95       21.46      4.11 o
  -2 -10   9       69.53       81.67      7.21 o
  -1 -10   9       47.93       49.75      7.72 o
   0 -10   9       13.58       18.93      3.41 o
   1 -10   9      297.57      303.21     13.63 o
   2 -10   9      180.31      173.89     13.37 o
   3 -10   9      122.92      133.13      9.44 o
   4 -10   9      330.74      328.76     12.95 o
   5 -10   9      128.05      110.82     16.47 o
  -6  -9   9       50.26       57.89      8.51 o
  -5  -9   9        1.21        3.16      4.23 o
  -4  -9   9      141.03      140.33     22.21 o
  -3  -9   9       30.27       40.75      5.07 o
  -2  -9   9      132.37      114.62      7.97 o
  -1  -9   9      913.50      900.03     21.73 o
   0  -9   9      602.44      605.98     15.31 o
   1  -9   9     1310.46     1312.01     43.88 o
   2  -9   9     1484.03     1563.48     36.12 o
   3  -9   9      113.02      119.03      9.16 o
   4  -9   9       21.73       24.81      3.90 o
   5  -9   9       69.77       77.89      9.99 o
  -6  -8   9        4.34        1.37      2.76 o
  -5  -8   9        0.25       -0.18      3.16 o
  -4  -8   9      490.17      487.70     16.14 o
  -3  -8   9      170.58      204.70      9.82 o
  -2  -8   9       28.37       33.56      4.09 o
  -1  -8   9       20.15       16.36      3.59 o
   0  -8   9      688.02      663.43     15.14 o
   1  -8   9       16.56       14.56      3.81 o
   2  -8   9      576.90      567.50     17.24 o
   3  -8   9      347.30      352.03     13.98 o
   4  -8   9        6.94       16.16      3.63 o
   5  -8   9       68.95       84.92     11.21 o
   6  -8   9        0.55       -0.92     10.01 o
  -7  -7   9       15.44       13.63      4.92 o
  -6  -7   9      164.31      174.46     10.39 o
  -5  -7   9      225.40      229.98     12.23 o
  -4  -7   9       11.01       10.41      3.03 o
  -3  -7   9      108.28       97.71      5.52 o
  -2  -7   9       11.76        9.60      1.59 o
  -1  -7   9      120.16      133.41      5.91 o
   0  -7   9      127.07      111.76      7.15 o
   1  -7   9      344.61      326.12      8.75 o
   2  -7   9      324.91      347.06     12.99 o
   3  -7   9      201.82      200.14      8.19 o
   4  -7   9       23.72       21.49      3.39 o
   5  -7   9      352.04      359.99     20.28 o
   6  -7   9       62.01       65.14     10.08 o
  -7  -6   9      187.40      171.02     14.25 o
  -6  -6   9      183.58      186.96      9.12 o
  -5  -6   9       12.96       13.88      3.22 o
  -4  -6   9        6.67        8.41      2.88 o
  -3  -6   9       79.11       74.20      4.52 o
  -2  -6   9      276.49      269.71      8.17 o
  -1  -6   9      177.41      184.01      5.86 o
   0  -6   9      389.65      364.60     12.02 o
   1  -6   9      156.83      160.15      8.40 o
   2  -6   9       60.89       70.63      5.98 o
   3  -6   9      129.78      146.33      8.59 o
   4  -6   9        5.83       10.81      2.39 o
   5  -6   9      150.76      158.77     10.17 o
   6  -6   9        0.13       -2.44      2.49 o
  -7  -5   9      230.93      225.65     16.12 o
  -6  -5   9      131.18      133.04      7.51 o
  -5  -5   9       96.20       78.45      5.93 o
  -4  -5   9      264.35      265.04     10.95 o
  -3  -5   9        0.01        2.28      1.52 o
  -2  -5   9       75.92       71.54      3.76 o
  -1  -5   9      289.13      275.45      8.79 o
   0  -5   9        4.70        6.89      2.71 o
   1  -5   9     2227.68     2028.67     42.19 o
   2  -5   9      138.06      138.29      8.00 o
   3  -5   9        2.55        1.08      2.70 o
   4  -5   9      307.09      306.57      9.31 o
   5  -5   9      508.76      524.38     13.24 o
   6  -5   9       10.06        5.15      4.32 o
  -8  -4   9       64.31       49.55     12.91 o
  -7  -4   9       38.16       50.13      8.04 o
  -6  -4   9       14.24       34.45      6.74 o
  -5  -4   9        0.40        2.89      2.07 o
  -4  -4   9       82.10       83.18      5.45 o
  -3  -4   9      114.76      107.97      3.89 o
  -2  -4   9        9.60       11.00      1.25 o
  -1  -4   9        3.23        2.12      1.38 o
   0  -4   9      319.53      296.76     11.62 o
   1  -4   9      470.90      420.19      9.32 o
   2  -4   9     1218.56     1161.50     22.06 o
   3  -4   9      120.17      129.83      7.86 o
   4  -4   9       79.81       88.00      5.16 o
   5  -4   9        2.45        5.41      2.29 o
   6  -4   9       34.73       41.31      7.48 o
  -8  -3   9       19.78       25.22      7.12 o
  -7  -3   9        9.83       17.71      9.15 o
  -6  -3   9       38.55       36.19      6.75 o
  -5  -3   9        2.66       10.24      2.63 o
  -4  -3   9      114.44      116.11      6.28 o
  -3  -3   9       41.49       40.51      3.84 o
  -2  -3   9       71.67       69.28      3.46 o
  -1  -3   9       59.43       53.48      3.34 o
   0  -3   9      568.63      585.20     24.93 o
   1  -3   9       15.86       11.74      3.23 o
   2  -3   9      437.76      368.57     12.37 o
   3  -3   9      312.56      327.75     12.24 o
   4  -3   9       33.27       31.87      3.30 o
   5  -3   9      188.09      194.56      7.84 o
   6  -3   9       14.87       18.70      4.76 o
   7  -3   9        2.18       -0.08      3.23 o
  -8  -2   9      130.77      135.65     13.75 o
  -7  -2   9      631.64      639.58     46.53 o
  -6  -2   9       15.88       20.68      8.90 o
  -5  -2   9      314.03      295.79      9.84 o
  -4  -2   9      834.68      873.59     16.24 o
  -3  -2   9      110.53      109.67      5.77 o
  -2  -2   9      494.88      527.37     13.80 o
  -1  -2   9      139.90      127.65      3.32 o
   0  -2   9      767.75      741.76     12.90 o
   1  -2   9       45.65       50.26      3.86 o
   2  -2   9      930.95      928.13     15.80 o
   3  -2   9      409.76      422.60     11.89 o
   4  -2   9       47.68       60.41      4.42 o
   5  -2   9        9.37       11.53      2.53 o
   6  -2   9        0.31        5.74      3.81 o
   7  -2   9        3.07       11.77      4.30 o
  -8  -1   9        4.62       16.02      6.25 o
  -7  -1   9        5.81        9.26      4.88 o
  -6  -1   9        0.43        6.14      3.51 o
  -5  -1   9       88.83       95.57      5.54 o
  -4  -1   9        0.86        5.12      2.04 o
  -3  -1   9     2036.44     1975.38     35.37 o
  -2  -1   9        0.32        3.56      2.35 o
  -1  -1   9      312.80      320.84      6.91 o
   0  -1   9      157.34      156.97      4.98 o
   1  -1   9       44.18       57.84      5.28 o
   2  -1   9       39.96       39.20      4.06 o
   3  -1   9      279.79      298.22      9.73 o
   4  -1   9        2.47        3.66      2.99 o
   5  -1   9       21.23       22.54      3.13 o
   6  -1   9       10.80       22.83      4.66 o
  -8   0   9       14.45       21.29      6.25 o
  -7   0   9      115.18      122.96     12.43 o
  -6   0   9      145.02      152.54     13.00 o
  -5   0   9      148.78      157.96      6.95 o
  -4   0   9       16.34       15.23      2.56 o
  -3   0   9       88.90       92.30      5.36 o
  -2   0   9      102.29       94.31      3.46 o
  -1   0   9      291.08      290.47      8.25 o
   0   0   9       44.74       38.66      4.31 o
   1   0   9      113.60      113.02      7.72 o
   2   0   9      131.87      145.96      6.88 o
   3   0   9      107.12      101.20      6.14 o
   4   0   9        1.67        4.28      2.28 o
   5   0   9        1.43        7.60      2.68 o
   6   0   9       30.73       28.24      4.14 o
  -8   1   9        4.10        7.00      6.18 o
  -7   1   9       34.33       27.46      7.61 o
  -6   1   9       23.42       21.79      5.42 o
  -5   1   9        8.71        9.41      3.00 o
  -4   1   9        0.63        5.48      2.20 o
  -3   1   9        0.21        2.09      1.80 o
  -2   1   9        3.08        2.58      1.17 o
  -1   1   9     1303.14     1325.68     18.55 o
   0   1   9        0.06        2.28      2.19 o
   1   1   9     1254.26     1232.12     25.89 o
   2   1   9      468.46      469.65     14.30 o
   3   1   9      345.86      342.87     11.30 o
   4   1   9       18.45       18.99      5.22 o
   5   1   9        6.59        6.69      3.63 o
   6   1   9      127.68      140.60     12.83 o
  -8   2   9       61.11       58.32      9.38 o
  -7   2   9      113.51      106.01     11.37 o
  -6   2   9       36.82       31.15      6.56 o
  -5   2   9        6.10        3.33      3.25 o
  -4   2   9      535.22      556.74     19.73 o
  -3   2   9        6.13        8.59      1.70 o
  -2   2   9      973.91      974.64     14.81 o
  -1   2   9        0.36        0.51      2.37 o
   0   2   9      224.40      207.42     11.00 o
   1   2   9      862.42      806.02     18.47 o
   2   2   9     1264.33     1311.82     24.72 o
   3   2   9        1.74        0.05      2.84 o
   4   2   9       41.28       43.18     12.44 o
   5   2   9       52.72       42.14      6.97 o
   6   2   9        0.54        7.45      4.58 o
  -7   3   9       81.81      105.65     11.60 o
  -6   3   9       61.16       58.32      8.44 o
  -5   3   9      193.54      180.58     12.88 o
  -4   3   9       14.24       16.11      2.68 o
  -3   3   9       65.26       68.42      3.96 o
  -2   3   9       72.45       81.10      5.07 o
  -1   3   9        5.86        8.61      2.84 o
   0   3   9       84.89       96.84     11.66 o
   1   3   9      419.56      445.65     26.84 o
   2   3   9      596.11      612.30     21.39 o
   3   3   9       82.85       88.70      9.29 o
   4   3   9       75.51       82.29      9.20 o
   5   3   9        0.32       -5.78      4.04 o
   6   3   9       24.14       28.39      7.41 o
  -7   4   9        0.12       -3.57      4.17 o
  -6   4   9       65.52       55.89      7.90 o
  -5   4   9        0.12        0.84      3.05 o
  -4   4   9       10.54       12.85      2.60 o
  -3   4   9       88.90       90.51      5.43 o
  -2   4   9     2655.04     2460.64     31.85 o
  -1   4   9        5.37        6.62      5.21 o
   0   4   9      146.35      171.36     18.90 o
   1   4   9        0.06       -0.75      2.91 o
   2   4   9       54.21       71.18      7.92 o
   3   4   9      157.89      164.42     13.10 o
   4   4   9       57.83       65.16      8.61 o
   5   4   9       17.21       14.33      4.63 o
  -7   5   9        8.30        5.24      4.12 o
  -6   5   9       91.20       81.14      9.49 o
  -5   5   9       25.27       32.39      6.45 o
  -4   5   9       32.68       29.83      5.25 o
  -3   5   9      344.74      327.63     10.51 o
  -2   5   9        8.55       11.86      3.27 o
  -1   5   9      581.49      586.82     20.76 o
   0   5   9        2.18        4.40      4.40 o
   1   5   9      108.71      118.00     10.05 o
   2   5   9       71.94       79.74      8.71 o
   3   5   9       32.55       36.17      6.54 o
   4   5   9        0.92       -2.26      3.94 o
   5   5   9      157.70      142.10     13.44 o
  -6   6   9       31.12       25.20      5.92 o
  -5   6   9       76.99       61.20      8.12 o
  -4   6   9        0.77       -2.94      2.37 o
  -3   6   9        0.00        2.05      1.92 o
  -2   6   9        1.10        3.99      1.99 o
  -1   6   9      702.68      647.77     25.91 o
   0   6   9       27.69       28.55      5.60 o
   1   6   9      387.41      394.51     22.47 o
   2   6   9       26.02       21.73      5.50 o
   3   6   9      275.79      296.29     20.15 o
   4   6   9       35.31       39.86      7.42 o
   5   6   9       59.26       53.91      9.04 o
  -6   7   9       10.09       12.30      5.12 o
  -5   7   9        2.03        4.29      3.79 o
  -4   7   9        8.89       10.73      2.90 o
  -3   7   9       44.40       47.17      4.69 o
  -2   7   9       10.53       12.66      4.49 o
  -1   7   9      901.51      890.10     28.09 o
   0   7   9       60.06       66.92      8.40 o
   1   7   9      123.14      123.42     11.36 o
   2   7   9      317.35      324.51     18.83 o
   3   7   9       85.42       95.70     10.97 o
   4   7   9       13.48       10.39     10.04 o
  -5   8   9        3.03        9.35      4.90 o
  -4   8   9       34.61       37.30      5.46 o
  -3   8   9        7.41        6.46      2.83 o
  -2   8   9       83.40       70.73     20.91 o
  -1   8   9        0.15        0.24      3.27 o
   0   8   9      162.53      168.82     13.31 o
   1   8   9      397.34      411.53     21.22 o
   2   8   9      297.14      320.90     20.55 o
   3   8   9        1.37        2.96      4.28 o
  -5   9   9       15.33       21.47      8.87 o
  -4   9   9        0.66       10.17      5.37 o
  -3   9   9        5.49        6.22      4.48 o
  -2   9   9       15.58       20.76      4.38 o
  -1   9   9       16.53       11.72      5.74 o
   0   9   9      116.27      107.96     11.34 o
   1   9   9        0.97        0.91      3.75 o
   2   9   9        0.33       -1.10      8.74 o
  -3  10   9       84.16       97.64     10.91 o
  -2  10   9        8.61        1.78      3.07 o
  -1  10   9       44.69       33.48      6.82 o
   0  10   9       32.57       30.12      9.49 o
   1  10   9        0.14       -4.78      4.86 o
  -2 -13  10       33.26       31.94      7.32 o
  -1 -13  10       48.75       45.37      6.61 o
   0 -13  10        0.14        6.54      3.77 o
   1 -13  10      219.89      262.20     15.71 o
   2 -13  10       31.10       17.99      5.50 o
  -3 -12  10        1.74        5.76      4.31 o
  -2 -12  10      103.55      105.45     10.85 o
  -1 -12  10       34.91       25.86      5.63 o
   0 -12  10       12.63       16.17      4.18 o
   1 -12  10        1.97       -1.61      3.11 o
   2 -12  10        1.90        2.73      2.87 o
   3 -12  10        5.09        2.46      3.95 o
  -4 -11  10        0.82       -0.50      3.40 o
  -3 -11  10       17.49       17.86      5.97 o
  -2 -11  10       34.78       40.61      5.64 o
  -1 -11  10      181.31      187.08     11.36 o
   0 -11  10      334.33      326.41     18.86 o
   1 -11  10      337.68      349.51     22.97 o
   2 -11  10        2.47        1.71      2.84 o
   3 -11  10        1.64        4.31      3.35 o
   4 -11  10      349.08      357.31     21.36 o
  -5 -10  10       34.04       35.98      7.09 o
  -4 -10  10       78.36       88.24     20.69 o
  -3 -10  10       16.21       15.57      6.13 o
  -2 -10  10      709.30      700.20     20.47 o
  -1 -10  10      125.81      126.72      9.02 o
   0 -10  10     1009.46     1022.47     21.24 o
   1 -10  10        7.31        3.40      3.06 o
   2 -10  10       53.99       50.53      6.02 o
   3 -10  10      682.93      702.84     21.54 o
   4 -10  10      120.73      115.37      8.16 o
  -6  -9  10       27.23       29.17      6.06 o
  -5  -9  10        0.30        5.47      4.18 o
  -4  -9  10       66.36       67.51      8.79 o
  -3  -9  10       13.60       10.19      5.58 o
  -2  -9  10        0.52        3.02      2.59 o
  -1  -9  10      244.41      251.71     12.40 o
   0  -9  10        7.05       10.57      3.20 o
   1  -9  10      792.58      798.59     27.94 o
   2  -9  10      218.95      224.52     11.80 o
   3  -9  10      407.12      425.10     20.31 o
   4  -9  10      651.93      659.01     18.25 o
   5  -9  10       23.08       25.48      6.48 o
  -6  -8  10       55.34       58.88      6.50 o
  -5  -8  10        0.00       -0.21      2.52 o
  -4  -8  10      112.11      119.21      8.29 o
  -3  -8  10        9.68       16.66      3.56 o
  -2  -8  10      884.63      846.27     27.46 o
  -1  -8  10        0.07       -2.36      3.14 o
   0  -8  10       10.22       10.37      2.85 o
   1  -8  10       67.44       72.01      6.36 o
   2  -8  10      284.63      267.33     12.27 o
   3  -8  10      179.30      189.27     10.67 o
   4  -8  10       10.18       12.06      4.00 o
   5  -8  10        2.94        8.74      4.34 o
  -7  -7  10       14.64       27.08      9.70 o
  -6  -7  10       20.71       22.91      4.34 o
  -5  -7  10        5.17        7.84      3.73 o
  -4  -7  10      110.37      105.41      7.65 o
  -3  -7  10      961.41      941.12     25.49 o
  -2  -7  10       68.04       73.08      5.17 o
  -1  -7  10      105.31      107.88      7.98 o
   0  -7  10        6.04        3.78      2.51 o
   1  -7  10      708.77      683.17     18.32 o
   2  -7  10       98.44       96.80      7.32 o
   3  -7  10      505.09      508.49     16.75 o
   4  -7  10      388.68      400.97     18.01 o
   5  -7  10       82.01       84.34     13.22 o
   6  -7  10       34.85       30.66      7.18 o
  -7  -6  10       68.93       73.96      9.66 o
  -6  -6  10        0.03       -0.89      2.40 o
  -5  -6  10        0.41        0.77      3.20 o
  -4  -6  10       17.54       17.35      4.59 o
  -3  -6  10      138.50      131.57      8.84 o
  -2  -6  10      354.65      326.77     10.17 o
  -1  -6  10       18.81       28.12      3.04 o
   0  -6  10        6.41        7.14      2.12 o
   1  -6  10      756.84      756.31     18.52 o
   2  -6  10       53.91       55.26      5.78 o
   3  -6  10       23.20       20.95      4.97 o
   4  -6  10      146.84      143.19      9.14 o
   5  -6  10       16.74       16.97      5.29 o
   6  -6  10        3.56       12.81      4.64 o
  -7  -5  10       22.25       25.46      6.01 o
  -6  -5  10       37.27       27.07      6.58 o
  -5  -5  10      587.05      595.25     15.41 o
  -4  -5  10        4.37        6.75      2.98 o
  -3  -5  10        1.74        5.11      2.94 o
  -2  -5  10        9.19       10.69      2.86 o
  -1  -5  10     1301.93     1418.19     19.25 o
   0  -5  10       69.21       67.29      6.35 o
   1  -5  10     1907.85     1888.54     28.33 o
   2  -5  10       52.44       45.83      5.29 o
   3  -5  10       61.79       66.27      6.09 o
   4  -5  10      559.98      558.11     17.55 o
   5  -5  10       10.34        9.65      2.68 o
   6  -5  10        0.92        0.91      3.35 o
  -7  -4  10        2.04       -1.09      5.90 o
  -6  -4  10       29.64       25.33      5.99 o
  -5  -4  10      118.77      109.74      7.47 o
  -4  -4  10        9.95        9.85      2.35 o
  -3  -4  10        1.89        1.54      2.31 o
  -2  -4  10      452.88      460.15     13.65 o
  -1  -4  10       29.20       36.17      4.15 o
   0  -4  10      755.44      749.10     24.56 o
   1  -4  10      145.89      152.83      8.03 o
   2  -4  10      213.83      200.97      9.67 o
   3  -4  10       85.92       90.00      7.06 o
   4  -4  10      224.70      227.39      8.46 o
   5  -4  10      399.23      378.59     13.00 o
   6  -4  10        6.84        6.23      3.70 o
  -7  -3  10       10.84       19.26      5.72 o
  -6  -3  10        0.68        3.24      4.19 o
  -5  -3  10       27.42       27.39      3.68 o
  -4  -3  10       30.50       29.63      3.60 o
  -3  -3  10       30.17       45.71      4.78 o
  -2  -3  10        1.74        1.78      0.99 o
  -1  -3  10      261.33      242.09      6.14 o
   0  -3  10      341.78      333.58     12.49 o
   1  -3  10      260.79      259.14      7.36 o
   2  -3  10      102.90      103.33      7.13 o
   3  -3  10      291.25      292.02     13.01 o
   4  -3  10      166.60      163.61      7.32 o
   5  -3  10       23.57       25.60      3.68 o
   6  -3  10        2.61        5.60      3.22 o
  -8  -2  10        9.41       15.40     10.19 o
  -7  -2  10      172.80      183.76     15.01 o
  -6  -2  10      521.16      521.87     35.50 o
  -5  -2  10      255.89      242.69      9.31 o
  -4  -2  10        3.62        2.21      2.98 o
  -3  -2  10        1.42        4.75      2.13 o
  -2  -2  10     3432.57     3464.10     41.32 o
  -1  -2  10      319.85      296.45      8.42 o
   0  -2  10      320.43      334.70      9.30 o
   1  -2  10      146.95      133.69      5.73 o
   2  -2  10      387.07      378.24     10.55 o
   3  -2  10      302.33      309.54     10.69 o
   4  -2  10       15.83       18.70      2.94 o
   5  -2  10      419.89      379.82     11.48 o
   6  -2  10       47.87       49.94      6.69 o
  -8  -1  10      257.63      256.73     18.70 o
  -7  -1  10      475.45      530.54     25.04 o
  -6  -1  10       74.01       74.77     13.01 o
  -5  -1  10      558.74      565.52     13.91 o
  -4  -1  10      131.05      154.49      7.27 o
  -3  -1  10     1817.34     1785.58     36.40 o
  -2  -1  10        4.33        6.72      2.02 o
  -1  -1  10     1179.12     1164.93     13.19 o
   0  -1  10       65.10       68.32      4.37 o
   1  -1  10      463.03      444.51     10.73 o
   2  -1  10       67.95       70.73      4.94 o
   3  -1  10       52.55       51.26      4.14 o
   4  -1  10        5.60        4.96      1.97 o
   5  -1  10       80.47       78.83      5.39 o
   6  -1  10        0.07        2.04      3.69 o
  -8   0  10      138.81      132.28     13.59 o
  -7   0  10      886.71      903.77     32.65 o
  -6   0  10      315.39      353.92     19.34 o
  -5   0  10      897.82      902.02     17.23 o
  -4   0  10       26.39       33.55      4.35 o
  -3   0  10      398.95      377.60     11.00 o
  -2   0  10      350.98      323.39     11.65 o
  -1   0  10        1.18        4.31      1.58 o
   0   0  10      127.91      151.71     19.00 o
   1   0  10      414.48      429.65     15.22 o
   2   0  10      582.62      610.50     16.41 o
   3   0  10       24.66       27.07      3.58 o
   4   0  10       46.68       51.24      4.32 o
   5   0  10      109.14      114.74      7.49 o
   6   0  10        6.22        8.26      6.16 o
  -7   1  10       22.52       36.63      7.69 o
  -6   1  10       30.29       39.97      7.70 o
  -5   1  10        5.08        8.88      2.46 o
  -4   1  10      134.56      127.36      6.65 o
  -3   1  10        5.43        9.07      2.61 o
  -2   1  10        9.42        9.12      2.09 o
  -1   1  10        5.96        9.51      2.50 o
   0   1  10      128.46      109.60      8.15 o
   1   1  10      275.49      280.33     16.56 o
   2   1  10      118.86      125.74      7.94 o
   3   1  10       80.43       84.61      6.78 o
   4   1  10       49.75       45.99      4.60 o
   5   1  10      107.33      100.81      8.26 o
   6   1  10        5.70       12.13      5.24 o
  -7   2  10      154.32      157.23     26.00 o
  -6   2  10        1.50        8.18      4.66 o
  -5   2  10       62.57       64.52      8.04 o
  -4   2  10       65.82       59.45      4.74 o
  -3   2  10        0.56        1.67      1.45 o
  -2   2  10      391.04      389.34      9.86 o
  -1   2  10      135.12      132.70      7.53 o
   0   2  10     1815.21     1802.59     46.67 o
   1   2  10      558.03      546.84     16.16 o
   2   2  10      319.42      333.46     13.18 o
   3   2  10      117.15      121.47     10.16 o
   4   2  10       11.66       12.72      4.50 o
   5   2  10        7.08       12.58      6.06 o
   6   2  10       28.06       13.85      6.34 o
  -7   3  10       18.95       19.94      5.94 o
  -6   3  10      310.94      316.73     18.58 o
  -5   3  10       50.90       49.08     11.46 o
  -4   3  10        0.01        3.61      2.55 o
  -3   3  10       42.13       51.56      3.31 o
  -2   3  10       51.15       54.67      4.48 o
  -1   3  10      152.30      145.59      8.34 o
   0   3  10       27.99       33.60      5.42 o
   1   3  10      103.13      103.60      7.46 o
   2   3  10        1.30        7.48      3.99 o
   3   3  10       28.82       46.02     14.66 o
   4   3  10      137.20      121.35     11.45 o
   5   3  10       99.29       89.79     10.96 o
  -7   4  10        3.57        6.07      3.98 o
  -6   4  10      574.86      571.07     25.06 o
  -5   4  10        3.21        2.28      3.27 o
  -4   4  10      137.25      123.86      8.28 o
  -3   4  10       61.36       62.13      4.76 o
  -2   4  10      436.89      371.36     12.90 o
  -1   4  10       25.39       30.41      7.04 o
   0   4  10      143.04      141.47     10.70 o
   1   4  10        8.16       11.74      4.54 o
   2   4  10       83.35       79.89      8.77 o
   3   4  10       24.58       29.32      6.13 o
   4   4  10       41.79       49.38      7.75 o
   5   4  10        0.06        3.93      4.17 o
  -7   5  10      203.46      197.47     15.99 o
  -6   5  10      113.96      102.49     10.88 o
  -5   5  10       78.55       81.57      9.34 o
  -4   5  10      114.56       94.58      7.67 o
  -3   5  10        0.80        6.77      2.18 o
  -2   5  10        8.55       11.65      3.84 o
  -1   5  10      774.32      800.05     25.32 o
   0   5  10       42.19       53.17     10.60 o
   1   5  10       20.23       21.06      5.03 o
   2   5  10      334.46      351.14     27.09 o
   3   5  10      265.62      246.89     16.30 o
   4   5  10       77.34       90.05     10.81 o
  -6   6  10        1.39        5.05      3.73 o
  -5   6  10       13.00        9.22      3.48 o
  -4   6  10      264.60      255.89     12.70 o
  -3   6  10      105.59      105.91      6.57 o
  -2   6  10       53.06       47.00      5.70 o
  -1   6  10      116.15      109.93     12.98 o
   0   6  10        1.43        3.17      3.46 o
   1   6  10      300.48      287.48     16.98 o
   2   6  10       57.95       61.02      9.05 o
   3   6  10        8.75       10.92      4.96 o
   4   6  10       23.76       39.24      7.46 o
  -6   7  10        8.45        0.63      3.64 o
  -5   7  10        2.70       -0.80      3.58 o
  -4   7  10       87.31       88.60      9.94 o
  -3   7  10      276.05      253.67     10.65 o
  -2   7  10        1.75       -0.01      3.63 o
  -1   7  10       90.04      103.92     10.52 o
   0   7  10       39.32       35.06      6.66 o
   1   7  10      115.19      135.10     12.07 o
   2   7  10      262.60      259.90     28.86 o
   3   7  10       16.01       14.88      5.01 o
  -5   8  10        6.67       12.60      6.43 o
  -4   8  10        5.41        6.26      4.64 o
  -3   8  10        4.26        5.01      2.64 o
  -2   8  10      102.60      112.62     10.94 o
  -1   8  10       46.44       46.95      7.27 o
   0   8  10      235.79      215.39     15.46 o
   1   8  10        2.61        5.00      3.88 o
   2   8  10       21.09       32.63      7.14 o
  -4   9  10       17.81       15.95      5.62 o
  -3   9  10       88.41      117.34     17.87 o
  -2   9  10        5.36        6.30      3.18 o
  -1   9  10       14.37       10.16      4.99 o
   0   9  10      169.44      170.55     14.32 o
   1   9  10       69.89       72.20     13.66 o
  -2  10  10       39.59       35.76      6.89 o
  -1  10  10       71.99       76.60      9.98 o
  -1 -13  11        0.00        7.35      5.03 o
   0 -13  11        0.46       -1.35      3.40 o
   1 -13  11        0.22        0.21      3.13 o
  -3 -12  11       69.82       66.76     10.03 o
  -2 -12  11      172.67      197.32     16.24 o
  -1 -12  11       10.47       12.23      4.17 o
   0 -12  11       36.95       33.94     10.60 o
   1 -12  11        0.92        0.80      3.04 o
   2 -12  11      108.04      107.12      9.38 o
  -4 -11  11        0.05       16.32      6.22 o
  -3 -11  11       33.93       39.94      7.70 o
  -2 -11  11       58.25       70.32     13.19 o
  -1 -11  11        0.05        1.26      4.02 o
   0 -11  11      134.14      138.22      9.92 o
   1 -11  11       18.25       25.43      4.88 o
   2 -11  11       40.83       46.59      6.26 o
   3 -11  11      190.78      197.18     12.37 o
  -5 -10  11       13.40       25.41     11.21 o
  -4 -10  11       85.22       90.42     19.44 o
  -3 -10  11        0.13        9.80      5.24 o
  -2 -10  11       75.40       93.38     11.06 o
  -1 -10  11       43.94       49.58      5.94 o
   0 -10  11        0.39        3.16      3.00 o
   1 -10  11       11.81       12.17      3.94 o
   2 -10  11      384.44      362.60     17.04 o
   3 -10  11        1.11        3.03      3.06 o
   4 -10  11       34.52       43.80      6.23 o
  -5  -9  11        0.05       -4.74      4.11 o
  -4  -9  11      116.49      119.25     11.45 o
  -3  -9  11      139.39      140.05     19.39 o
  -2  -9  11       34.13       34.03      6.61 o
  -1  -9  11       28.63       26.23      4.53 o
   0  -9  11       12.33       11.09      3.15 o
   1  -9  11      277.88      258.34     12.55 o
   2  -9  11       58.00       50.70      5.91 o
   3  -9  11       49.98       46.12      6.46 o
   4  -9  11       15.54        9.25      3.15 o
   5  -9  11        4.93        2.39      6.93 o
  -6  -8  11       68.42       71.00      7.20 o
  -5  -8  11       49.34       41.22      5.58 o
  -4  -8  11      348.95      349.68     14.28 o
  -3  -8  11       32.58       28.96     11.38 o
  -2  -8  11      100.45      100.27     10.08 o
  -1  -8  11        0.87        5.69      2.64 o
   0  -8  11       50.32       61.81     10.57 o
   1  -8  11       61.17       54.91      5.50 o
   2  -8  11       87.97       90.94      8.63 o
   3  -8  11      239.62      234.96     12.20 o
   4  -8  11      636.89      629.06     20.28 o
   5  -8  11      303.93      279.22     19.05 o
  -6  -7  11       10.49       11.35      3.75 o
  -5  -7  11        1.60        1.72      3.29 o
  -4  -7  11        2.60        4.88      3.05 o
  -3  -7  11      394.23      377.44     13.94 o
  -2  -7  11        0.73        7.79      3.09 o
  -1  -7  11       46.02       41.93      3.74 o
   0  -7  11      173.95      180.66      9.52 o
   1  -7  11       54.71       53.73      5.38 o
   2  -7  11       70.21       78.68      6.91 o
   3  -7  11      246.16      240.72     12.06 o
   4  -7  11       69.86       75.45      7.18 o
   5  -7  11       89.14       97.98     11.35 o
  -7  -6  11      455.65      462.39     23.84 o
  -6  -6  11        7.55       13.23      3.43 o
  -5  -6  11       62.53       59.83      6.15 o
  -4  -6  11       23.32       37.46      5.79 o
  -3  -6  11        6.74        5.79      2.88 o
  -2  -6  11      480.45      531.76     15.65 o
  -1  -6  11       12.17       16.83      2.63 o
   0  -6  11      180.99      179.74      9.08 o
   1  -6  11        4.14        5.20      2.47 o
   2  -6  11       80.10       87.29      7.02 o
   3  -6  11      449.93      460.73     16.26 o
   4  -6  11       80.40       80.46      7.35 o
   5  -6  11      205.84      189.11     15.23 o
  -7  -5  11      150.30      143.37     13.56 o
  -6  -5  11      165.06      170.46     16.25 o
  -5  -5  11      105.97      103.25      7.79 o
  -4  -5  11       18.19       19.74      3.86 o
  -3  -5  11      406.56      378.45     13.52 o
  -2  -5  11        0.84        2.29      3.43 o
  -1  -5  11      214.03      189.98      7.93 o
   0  -5  11        1.16        4.27      2.33 o
   1  -5  11       69.55       60.91      5.61 o
   2  -5  11        0.59        2.05      2.49 o
   3  -5  11      209.95      207.03     14.27 o
   4  -5  11      118.80       98.46      7.91 o
   5  -5  11        3.58        2.65      2.29 o
   6  -5  11      120.33      112.21      9.83 o
  -7  -4  11       36.25       34.94      7.30 o
  -6  -4  11      256.95      228.71     15.75 o
  -5  -4  11      131.56      130.01      9.10 o
  -4  -4  11        0.21       -0.58      2.27 o
  -3  -4  11        0.81        0.25      3.11 o
  -2  -4  11       67.34       70.13      7.51 o
  -1  -4  11        6.50        6.16      2.35 o
   0  -4  11      687.33      662.66     16.05 o
   1  -4  11        0.19        0.80      2.74 o
   2  -4  11      498.15      496.30     17.47 o
   3  -4  11        0.10        6.75      3.25 o
   4  -4  11       31.29       33.72      4.30 o
   5  -4  11       10.87        8.55      2.92 o
   6  -4  11        0.22        6.03      4.00 o
  -7  -3  11        3.06       10.69      8.31 o
  -6  -3  11      400.28      410.99     21.12 o
  -5  -3  11       82.73       78.17      5.83 o
  -4  -3  11        7.84       11.44      3.04 o
  -3  -3  11     1563.89     1583.83     26.94 o
  -2  -3  11        0.00       -1.01      0.93 o
  -1  -3  11      206.62      217.55      7.18 o
   0  -3  11       28.52       39.55      7.84 o
   1  -3  11      680.35      671.40     17.23 o
   2  -3  11       29.44       31.71      4.44 o
   3  -3  11        6.07        5.70      2.48 o
   4  -3  11       43.64       47.51      4.80 o
   5  -3  11        0.66        2.27      2.97 o
   6  -3  11        0.59        6.26      3.27 o
  -7  -2  11       26.33       37.84     12.54 o
  -6  -2  11      484.17      467.54     22.47 o
  -5  -2  11        6.49       11.14      2.64 o
  -4  -2  11       88.96       84.17      5.79 o
  -3  -2  11        0.16        6.58      2.94 o
  -2  -2  11      844.50      890.06     14.07 o
  -1  -2  11       21.45       22.06      1.99 o
   0  -2  11      382.82      388.02      8.75 o
   1  -2  11      548.09      546.90     11.87 o
   2  -2  11       78.68       92.49      5.59 o
   3  -2  11      139.82      128.63      7.35 o
   4  -2  11      173.86      185.37      8.16 o
   5  -2  11       20.17       19.92      3.27 o
   6  -2  11        0.46       -2.47      2.95 o
  -7  -1  11      209.36      226.73     16.94 o
  -6  -1  11      427.10      439.43     21.68 o
  -5  -1  11      906.72      895.32     21.37 o
  -4  -1  11      707.19      691.30     15.85 o
  -3  -1  11     1441.06     1414.81     22.21 o
  -2  -1  11       21.50       23.90      2.81 o
  -1  -1  11      829.87      809.89     11.66 o
   0  -1  11       71.70       75.05      4.43 o
   1  -1  11      215.35      199.66      7.69 o
   2  -1  11       28.56       35.72      4.23 o
   3  -1  11      154.68      135.08      6.65 o
   4  -1  11        2.62       -1.14      2.33 o
   5  -1  11       92.07       82.19      6.40 o
   6  -1  11      103.98       93.43     16.59 o
  -7   0  11      200.16      195.28     15.77 o
  -6   0  11     1140.90     1158.89     35.28 o
  -5   0  11      536.47      541.59     14.10 o
  -4   0  11     3223.98     3114.64     33.37 o
  -3   0  11      164.02      157.42      7.67 o
  -2   0  11      683.21      694.45     14.98 o
  -1   0  11      125.40      121.24      7.75 o
   0   0  11      179.98      193.28      9.54 o
   1   0  11      247.06      283.63     11.16 o
   2   0  11       14.95        6.56      3.72 o
   3   0  11       42.56       42.88      4.52 o
   4   0  11       20.63       23.75      2.89 o
   5   0  11      250.96      246.73     13.45 o
   6   0  11        3.67        3.82      3.83 o
  -7   1  11      206.70      196.96     16.05 o
  -6   1  11      510.00      520.69     24.04 o
  -5   1  11       72.71       66.15      5.15 o
  -4   1  11        1.41        3.34      2.55 o
  -3   1  11      732.69      698.55     13.74 o
  -2   1  11       16.42       17.13      2.78 o
  -1   1  11       42.53       38.44      3.91 o
   0   1  11       27.58       31.98      4.27 o
   1   1  11      923.79      913.88     20.83 o
   2   1  11      491.12      485.82     13.92 o
   3   1  11        0.25        1.91      2.45 o
   4   1  11       35.63       33.21      5.08 o
   5   1  11        0.24        0.87      2.94 o
  -7   2  11        2.22       14.81      6.10 o
  -6   2  11      393.97      399.26     21.09 o
  -5   2  11       48.43       39.59      6.69 o
  -4   2  11       32.84       28.23      3.59 o
  -3   2  11       41.07       37.49      3.68 o
  -2   2  11       90.62       84.76      5.68 o
  -1   2  11       39.03       43.57      4.16 o
   0   2  11       89.73       97.82      8.47 o
   1   2  11      236.34      245.86     11.29 o
   2   2  11      897.33      893.00     34.71 o
   3   2  11      180.33      170.92     20.66 o
   4   2  11       95.77       75.64     11.22 o
   5   2  11        5.64       11.84      4.12 o
  -7   3  11       16.28       10.65      5.26 o
  -6   3  11        3.22        8.03      5.19 o
  -5   3  11       22.66       25.49      5.77 o
  -4   3  11        9.78        8.38      2.66 o
  -3   3  11      127.43      141.58      6.65 o
  -2   3  11       20.45       24.47      4.11 o
  -1   3  11       29.15       25.95      8.10 o
   0   3  11      318.11      283.25     14.70 o
   1   3  11      105.32      103.13      7.80 o
   2   3  11      220.46      221.73     14.06 o
   3   3  11       39.02       39.45      6.83 o
   4   3  11       24.48       28.79      5.86 o
   5   3  11       40.44       52.90      8.01 o
  -7   4  11        6.01       11.78      6.08 o
  -6   4  11       72.30       72.86      9.51 o
  -5   4  11       63.80       47.01      7.78 o
  -4   4  11      357.33      333.42     11.89 o
  -3   4  11        6.38        7.07      2.50 o
  -2   4  11        0.52        9.13      3.38 o
  -1   4  11        9.48        9.29      5.25 o
   0   4  11       69.23       62.16      7.64 o
   1   4  11       47.87       56.33      7.51 o
   2   4  11       76.55       81.80      9.29 o
   3   4  11       25.95       36.42      6.21 o
   4   4  11       12.45       18.24      5.67 o
  -6   5  11        4.23        1.45      3.83 o
  -5   5  11      557.18      540.00     23.72 o
  -4   5  11       12.33       16.94      3.67 o
  -3   5  11      398.72      325.69     13.53 o
  -2   5  11       69.13       64.23      7.82 o
  -1   5  11       86.05       75.87      8.57 o
   0   5  11        6.11       12.98      4.32 o
   1   5  11      203.05      211.39     14.33 o
   2   5  11        8.15       15.54      5.28 o
   3   5  11       82.94      105.29     11.31 o
   4   5  11       20.46       24.13      6.29 o
  -6   6  11      159.73      154.84     28.93 o
  -5   6  11       37.22       34.33      5.51 o
  -4   6  11      168.28      187.17     11.14 o
  -3   6  11       69.89       44.68      6.95 o
  -2   6  11      238.12      201.22     13.81 o
  -1   6  11       72.96       60.25      7.81 o
   0   6  11       50.00       49.11      7.48 o
   1   6  11      634.45      627.34     25.69 o
   2   6  11      106.47      115.17     11.52 o
   3   6  11       18.53       28.14      7.61 o
  -5   7  11      222.65      217.30     21.79 o
  -4   7  11       85.87       67.53      9.06 o
  -3   7  11      104.98       93.32      8.09 o
  -2   7  11       54.44       56.11     16.08 o
  -1   7  11       17.42       15.94      5.59 o
   0   7  11       35.21       34.47      8.46 o
   1   7  11       59.76       64.74     16.99 o
   2   7  11       69.67       71.10      9.84 o
   3   7  11       15.37       28.94      6.91 o
  -4   8  11       31.52       34.48      8.63 o
  -3   8  11        2.25       -3.72      3.30 o
  -2   8  11      126.44      160.74     13.40 o
  -1   8  11       14.65       14.82      4.79 o
   0   8  11       75.25       85.33     10.28 o
   1   8  11        8.33       10.73      4.64 o
   2   8  11       51.84       52.78      8.94 o
  -3   9  11        3.60        0.75      4.84 o
  -2   9  11       10.98        8.86      4.94 o
  -1   9  11      164.78      207.88     26.31 o
   0   9  11       64.69       74.00     20.50 o
  -3 -12  12        9.70       12.50      6.39 o
  -2 -12  12      163.43      172.12     15.53 o
  -1 -12  12       23.79       28.44      7.23 o
   0 -12  12       63.39       74.50     10.27 o
   1 -12  12       27.05       20.09      4.64 o
   2 -12  12        0.15        4.93      3.13 o
  -4 -11  12       43.87       55.27     10.43 o
  -3 -11  12      256.97      297.90     19.69 o
  -2 -11  12        9.59       20.51      6.61 o
  -1 -11  12        2.55        1.09      6.38 o
   0 -11  12        0.17        7.40      2.99 o
   1 -11  12        1.11        7.13      3.22 o
   2 -11  12       20.49       15.88      3.93 o
   3 -11  12       46.99       46.02      8.46 o
  -5 -10  12       32.27       26.76      9.71 o
  -4 -10  12      412.92      427.01     22.80 o
  -3 -10  12        0.01       -3.51      4.42 o
  -2 -10  12      122.75      123.16     12.24 o
  -1 -10  12        0.21        0.67      4.55 o
   0 -10  12      143.34      156.30     10.30 o
   1 -10  12        0.10        4.91      3.35 o
   2 -10  12       55.27       49.96      6.12 o
   3 -10  12        0.13        0.98      3.33 o
   4 -10  12      220.09      241.76     14.02 o
  -5  -9  12       25.79       31.60      6.70 o
  -4  -9  12       34.63       42.38      7.33 o
  -3  -9  12       97.48      105.30     13.53 o
  -2  -9  12        0.71        0.89      3.48 o
  -1  -9  12        8.47        5.33      4.01 o
   0  -9  12      104.18      102.68      8.11 o
   1  -9  12       74.94       79.22      7.42 o
   2  -9  12      216.30      205.32     11.90 o
   3  -9  12        3.22        9.78      4.71 o
   4  -9  12       47.27       48.92      6.58 o
  -6  -8  12       82.47       75.04      9.44 o
  -5  -8  12       98.76       98.45     10.61 o
  -4  -8  12      117.32      125.70     19.35 o
  -3  -8  12        5.23        7.37      3.95 o
  -2  -8  12       40.61       50.38      7.45 o
  -1  -8  12       20.97       19.16      3.64 o
   0  -8  12      385.84      362.62     14.18 o
   1  -8  12       20.64       13.64      3.23 o
   2  -8  12      161.16      169.33     10.45 o
   3  -8  12       21.19       23.53      4.36 o
   4  -8  12       13.09       13.00      3.79 o
  -6  -7  12      140.90      138.75      9.73 o
  -5  -7  12      921.80      860.58     23.28 o
  -4  -7  12       14.12       19.56      4.03 o
  -3  -7  12       90.63       63.60      6.12 o
  -2  -7  12       15.34       19.71      3.62 o
  -1  -7  12      240.21      210.80      8.21 o
   0  -7  12        0.11        2.97      2.55 o
   1  -7  12        4.25        4.84      3.04 o
   2  -7  12        9.77        8.97      2.99 o
   3  -7  12       14.76       19.74      4.01 o
   4  -7  12        2.49       -1.68      4.16 o
   5  -7  12      253.92      273.73     18.85 o
  -6  -6  12      316.99      293.56     28.83 o
  -5  -6  12       62.30       58.31      6.22 o
  -4  -6  12      135.67      111.19      8.24 o
  -3  -6  12       24.84       25.51      4.31 o
  -2  -6  12        0.41        3.97      2.37 o
  -1  -6  12       13.98       20.43      2.81 o
   0  -6  12      273.49      301.75     12.00 o
   1  -6  12        6.04        3.73      2.22 o
   2  -6  12        9.57       11.66      3.11 o
   3  -6  12       31.07       26.17      6.08 o
   4  -6  12       95.92      102.42      8.86 o
   5  -6  12       73.93       79.17     10.36 o
  -7  -5  12       96.23       93.75     11.34 o
  -6  -5  12       16.05       14.19      5.28 o
  -5  -5  12       79.96       82.15      7.16 o
  -4  -5  12       25.38       29.13      5.35 o
  -3  -5  12      113.54      136.44      8.73 o
  -2  -5  12       74.71       86.38      9.46 o
  -1  -5  12       32.77       34.94      4.04 o
   0  -5  12       60.61       63.96      8.69 o
   1  -5  12        5.64        7.85      3.59 o
   2  -5  12      261.14      248.55     11.87 o
   3  -5  12       21.17       29.05      4.73 o
   4  -5  12       83.39       77.28      7.26 o
   5  -5  12        6.36        6.40      3.38 o
  -7  -4  12        2.67       -0.17      4.42 o
  -6  -4  12        5.20        8.48     11.39 o
  -5  -4  12       13.36       12.38      4.00 o
  -4  -4  12      861.56      848.31     21.28 o
  -3  -4  12       21.92       17.01      4.29 o
  -2  -4  12      163.21      189.76      9.97 o
  -1  -4  12       94.08       98.89      5.30 o
   0  -4  12      730.94      733.98     17.53 o
   1  -4  12       16.62       16.67      3.65 o
   2  -4  12      260.40      239.62     17.94 o
   3  -4  12        4.91        3.37      3.27 o
   4  -4  12      212.01      218.25     10.32 o
   5  -4  12        2.33        2.34      2.18 o
  -7  -3  12       96.87       98.97     11.60 o
  -6  -3  12        8.04       11.82      6.43 o
  -5  -3  12        7.08       12.25      3.19 o
  -4  -3  12       54.20       57.54      7.39 o
  -3  -3  12       59.58       59.64      5.75 o
  -2  -3  12        5.92        4.64      2.79 o
  -1  -3  12       48.21       57.96      3.99 o
   0  -3  12      529.76      546.75     15.03 o
   1  -3  12      298.85      277.11     11.73 o
   2  -3  12      301.84      311.48     13.04 o
   3  -3  12        0.95        6.80      3.39 o
   4  -3  12       70.41       65.79      5.75 o
   5  -3  12        4.99        3.28      2.73 o
  -7  -2  12       45.05       56.85      9.14 o
  -6  -2  12       51.21       62.13      8.77 o
  -5  -2  12      123.58      132.68      7.52 o
  -4  -2  12     1452.91     1459.29     24.12 o
  -3  -2  12       18.59       18.24      3.79 o
  -2  -2  12     1186.47     1144.84     24.01 o
  -1  -2  12      268.86      281.79      9.65 o
   0  -2  12      190.75      213.33      9.52 o
   1  -2  12      305.73      298.65      9.17 o
   2  -2  12       39.14       36.29      3.88 o
   3  -2  12        2.08        3.94      2.66 o
   4  -2  12       66.94       64.75      5.17 o
   5  -2  12       31.00       34.70      4.08 o
  -7  -1  12       47.87       46.86      7.97 o
  -6  -1  12       45.90       58.77      9.03 o
  -5  -1  12     1218.65     1177.65     21.90 o
  -4  -1  12      291.86      298.45     11.04 o
  -3  -1  12       69.78       80.40      5.77 o
  -2  -1  12        2.06        3.91      1.77 o
  -1  -1  12      847.73      843.00     15.28 o
   0  -1  12      296.48      299.43     10.19 o
   1  -1  12     1360.22     1358.85     20.44 o
   2  -1  12        2.51        7.67      3.42 o
   3  -1  12        1.51        8.39      2.24 o
   4  -1  12      100.41       95.39      6.30 o
   5  -1  12      193.99      183.23     10.07 o
  -7   0  12        7.20       17.74      8.50 o
  -6   0  12      217.26      226.38     16.31 o
  -5   0  12       98.62       98.41      6.57 o
  -4   0  12      309.48      323.86     11.45 o
  -3   0  12        9.61        9.29      2.31 o
  -2   0  12     3216.38     3151.23     39.28 o
  -1   0  12      961.97      963.40     17.49 o
   0   0  12      268.78      263.69     10.71 o
   1   0  12      538.44      540.65     15.96 o
   2   0  12       18.81       19.08      3.99 o
   3   0  12       73.88       68.06      5.63 o
   4   0  12       52.15       58.66      5.11 o
   5   0  12       83.21      101.85     10.85 o
  -7   1  12       64.62       70.44     10.12 o
  -6   1  12        1.22        0.09      3.66 o
  -5   1  12       59.61       57.51     10.11 o
  -4   1  12       11.08       10.06      2.74 o
  -3   1  12      254.13      253.76      8.72 o
  -2   1  12        0.73        7.64      3.06 o
  -1   1  12      196.70      187.20      8.22 o
   0   1  12       12.66       10.70      3.00 o
   1   1  12        1.79        8.17      3.59 o
   2   1  12      330.81      349.05     12.31 o
   3   1  12      102.21      106.97      7.35 o
   4   1  12       78.07       67.61      7.05 o
   5   1  12        3.66        3.71      2.96 o
  -7   2  12        4.84        5.56      3.20 o
  -6   2  12      125.98      126.71     12.49 o
  -5   2  12        0.00        3.23      3.74 o
  -4   2  12      745.26      716.32     15.11 o
  -3   2  12        2.15        3.70      2.07 o
  -2   2  12      135.14      135.84      7.43 o
  -1   2  12        8.93       10.42      2.97 o
   0   2  12      462.37      460.11     15.55 o
   1   2  12      197.84      204.14     10.78 o
   2   2  12      125.55      143.15      9.39 o
   3   2  12       43.00       48.32     14.18 o
   4   2  12       28.30       31.51      5.58 o
   5   2  12       35.61       37.35      5.76 o
  -6   3  12       25.88       28.27      6.48 o
  -5   3  12        3.33        3.35      3.70 o
  -4   3  12        0.40       -0.16      2.87 o
  -3   3  12       46.02       41.82      3.96 o
  -2   3  12       10.47       15.10      3.05 o
  -1   3  12        0.87        0.59      2.42 o
   0   3  12       28.05       39.72      6.07 o
   1   3  12       59.73       59.79      6.31 o
   2   3  12      143.57      143.46     11.97 o
   3   3  12      238.25      253.60     20.00 o
   4   3  12        0.61        7.99      5.46 o
  -6   4  12      277.65      328.00     19.98 o
  -5   4  12        7.29       13.44      4.59 o
  -4   4  12        3.46        8.45      2.71 o
  -3   4  12       67.48       65.19      5.57 o
  -2   4  12       12.08        9.33     13.74 o
  -1   4  12       34.12       37.80      7.78 o
   0   4  12      339.98      303.36     16.61 o
   1   4  12      200.45      177.83     19.54 o
   2   4  12       80.28       90.46     10.09 o
   3   4  12        0.48        5.13      4.07 o
   4   4  12        0.15        3.86      6.45 o
  -6   5  12       36.65       51.03      8.87 o
  -5   5  12      220.01      238.00     13.36 o
  -4   5  12        7.91        7.72      3.95 o
  -3   5  12      434.81      382.05     14.97 o
  -2   5  12        1.73        8.26      5.91 o
  -1   5  12      507.36      420.20     22.40 o
   0   5  12        0.07       -0.12      3.55 o
   1   5  12      222.93      237.69     19.53 o
   2   5  12      136.73      135.73     12.46 o
   3   5  12        5.30       10.71      4.66 o
  -5   6  12       38.62       36.00      5.60 o
  -4   6  12        0.38        4.14      3.67 o
  -3   6  12        5.13        2.84      3.08 o
  -2   6  12       10.62       10.73      4.53 o
  -1   6  12       66.88       57.59     12.87 o
   0   6  12       31.05       26.86     16.00 o
   1   6  12       13.32       10.54      4.50 o
   2   6  12      121.35      120.71     12.41 o
   3   6  12      431.76      438.62     23.78 o
  -4   7  12        2.33       -2.86     16.06 o
  -3   7  12       34.22       30.10      5.13 o
  -2   7  12        7.44       10.80      4.90 o
  -1   7  12       10.78        2.01      3.35 o
   0   7  12       17.59       13.05      6.56 o
   1   7  12       64.85       66.47      9.35 o
   2   7  12      143.44      151.78     14.31 o
  -3   8  12        5.22       -1.83      4.13 o
  -2   8  12      131.40      138.01     13.00 o
  -1   8  12      114.46      139.63     13.19 o
   0   8  12      134.81      162.67     14.45 o
  -2 -12  13      194.84      247.08     18.81 o
  -1 -12  13       33.98       50.36     12.98 o
   0 -12  13       49.05       52.04      9.13 o
   1 -12  13        7.39       14.85      4.88 o
  -3 -11  13       73.67       98.61     11.73 o
  -2 -11  13      124.84      148.94     14.23 o
  -1 -11  13       60.15       71.46     19.34 o
   0 -11  13       19.27       21.42      6.00 o
   1 -11  13        1.27        3.13      3.18 o
   2 -11  13       31.90       25.90      4.59 o
  -4 -10  13       83.60       84.56     13.66 o
  -3 -10  13        1.55        0.99      7.34 o
  -2 -10  13      269.78      305.15     19.25 o
  -1 -10  13      244.98      254.42     17.47 o
   0 -10  13      716.02      723.85     29.09 o
   1 -10  13       16.73       15.69      4.31 o
   2 -10  13       21.40       26.96      5.04 o
   3 -10  13       10.40       10.95      3.73 o
  -5  -9  13        1.85        5.24      3.80 o
  -4  -9  13        7.35        8.16      3.90 o
  -3  -9  13       74.02       90.34     10.65 o
  -2  -9  13       64.20       49.87      8.17 o
  -1  -9  13      143.63      146.22     13.41 o
   0  -9  13       45.66       52.86      6.24 o
   1  -9  13       34.48       33.09      5.24 o
   2  -9  13       10.91       13.83      3.66 o
   3  -9  13      131.95      123.22      9.78 o
   4  -9  13        0.99        1.83      6.79 o
  -5  -8  13       27.42       28.16     10.58 o
  -4  -8  13      483.94      454.19     35.63 o
  -3  -8  13       38.70       40.28      7.46 o
  -2  -8  13        8.00       13.66      6.07 o
  -1  -8  13        4.66        6.06      4.84 o
   0  -8  13       16.94       21.52      4.24 o
   1  -8  13        4.17       12.67      3.97 o
   2  -8  13       10.99       10.53      3.85 o
   3  -8  13       27.84       24.43      4.95 o
   4  -8  13        0.07        0.67      2.99 o
  -6  -7  13        0.07       -1.96      3.15 o
  -5  -7  13       28.51       20.40      7.61 o
  -4  -7  13       11.95       14.97      3.88 o
  -3  -7  13     1495.62     1421.40     34.21 o
  -2  -7  13       70.14       61.71      7.14 o
  -1  -7  13      223.88      205.30     21.42 o
   0  -7  13       29.32       31.90      4.56 o
   1  -7  13      221.91      224.59     11.56 o
   2  -7  13        2.18        4.80      2.67 o
   3  -7  13       13.21       10.67      6.31 o
   4  -7  13       42.01       32.44      5.38 o
  -6  -6  13       26.92        9.39      5.89 o
  -5  -6  13       62.17       62.90      7.69 o
  -4  -6  13     1174.46     1071.62     25.49 o
  -3  -6  13       23.17       30.70      8.95 o
  -2  -6  13      708.49      578.59     17.90 o
  -1  -6  13       63.97       46.28      7.31 o
   0  -6  13      364.06      352.63     13.32 o
   1  -6  13       73.89       71.00      6.60 o
   2  -6  13        2.24        4.06      2.69 o
   3  -6  13       13.61       17.57      3.99 o
   4  -6  13        5.94        5.93      3.27 o
   5  -6  13       68.87       73.19     10.70 o
  -6  -5  13       81.34       96.99     15.39 o
  -5  -5  13        2.66        5.47      3.28 o
  -4  -5  13       87.68       96.12      8.08 o
  -3  -5  13       27.77       33.96      4.92 o
  -2  -5  13       48.07       51.33      5.73 o
  -1  -5  13       34.37       45.49      5.47 o
   0  -5  13      421.25      414.46     14.09 o
   1  -5  13       81.27       83.82      7.03 o
   2  -5  13       94.08       90.04      7.57 o
   3  -5  13       89.74       69.84      7.10 o
   4  -5  13      133.05      134.69      9.92 o
   5  -5  13        0.56        1.24      6.45 o
  -6  -4  13      165.94      176.41     14.41 o
  -5  -4  13       17.92       21.41      4.25 o
  -4  -4  13      245.40      245.67     11.99 o
  -3  -4  13       37.26       34.26      4.97 o
  -2  -4  13      210.35      207.26     10.60 o
  -1  -4  13        0.06       -1.56      2.67 o
   0  -4  13      390.48      369.90     13.05 o
   1  -4  13      338.90      337.76     13.42 o
   2  -4  13       21.33       25.89      4.29 o
   3  -4  13        8.56        5.48      4.24 o
   4  -4  13      213.12      222.21     10.63 o
   5  -4  13       42.32       41.38      5.50 o
  -7  -3  13        0.31       -1.82      4.55 o
  -6  -3  13      132.74      140.98     13.07 o
  -5  -3  13      103.48      103.44      8.27 o
  -4  -3  13       45.51       44.84      6.61 o
  -3  -3  13     1031.32     1026.58     23.82 o
  -2  -3  13       10.07        9.63      3.16 o
  -1  -3  13       99.74       96.83      8.06 o
   0  -3  13        0.19        3.42      2.13 o
   1  -3  13      115.03      105.74      7.79 o
   2  -3  13      440.98      415.25     17.91 o
   3  -3  13      193.91      194.71     11.29 o
   4  -3  13        6.96        8.64      2.99 o
   5  -3  13        3.49        6.79      2.66 o
  -7  -2  13      121.45      129.46     13.48 o
  -6  -2  13      382.72      408.59     22.00 o
  -5  -2  13        0.00        0.91      2.51 o
  -4  -2  13       58.31       62.89      6.24 o
  -3  -2  13        3.89        2.66      3.76 o
  -2  -2  13      698.56      704.25     21.36 o
  -1  -2  13     1183.72     1071.12     25.87 o
   0  -2  13      812.84      798.79     21.88 o
   1  -2  13      258.57      266.77     11.96 o
   2  -2  13       23.66       24.44      4.26 o
   3  -2  13      224.64      199.98     11.62 o
   4  -2  13      125.82      124.13      7.24 o
   5  -2  13       26.76       27.08      4.46 o
  -7  -1  13      267.09      286.58     19.68 o
  -6  -1  13       90.16      102.09     11.34 o
  -5  -1  13        0.02       -3.94      2.27 o
  -4  -1  13       68.35       72.24      7.69 o
  -3  -1  13     4206.20     4182.53     81.81 o
  -2  -1  13        0.88       -0.52      2.64 o
  -1  -1  13     2234.70     2098.43     37.04 o
   0  -1  13      498.86      532.42     15.75 o
   1  -1  13      187.35      174.15      9.90 o
   2  -1  13      167.63      154.57      9.94 o
   3  -1  13       69.96       64.11      5.99 o
   4  -1  13       61.82       50.92      4.84 o
   5  -1  13        1.41        6.69      2.83 o
  -7   0  13       25.53       36.19      7.69 o
  -6   0  13        7.66        3.24      3.81 o
  -5   0  13       23.71       24.71      3.79 o
  -4   0  13      273.46      282.19     11.16 o
  -3   0  13        0.05        3.37      2.77 o
  -2   0  13      272.14      274.70      9.86 o
  -1   0  13       14.52       15.84      3.22 o
   0   0  13      480.42      480.61     14.97 o
   1   0  13        0.12        1.83      2.53 o
   2   0  13      270.67      263.61     10.85 o
   3   0  13       98.93       98.40      6.37 o
   4   0  13        0.02       -2.83      3.69 o
   5   0  13       38.28       35.02      5.63 o
  -6   1  13        0.98        3.10      5.10 o
  -5   1  13       66.84       62.35     11.05 o
  -4   1  13       48.52       46.51      4.94 o
  -3   1  13       94.74       95.10      7.89 o
  -2   1  13       41.20       40.41      5.73 o
  -1   1  13      122.30      115.91      7.80 o
   0   1  13      166.10      172.56      9.49 o
   1   1  13      633.62      650.25     19.04 o
   2   1  13      303.87      315.26     12.24 o
   3   1  13       15.61       16.36      3.54 o
   4   1  13       83.37       79.62      8.69 o
  -6   2  13      159.72      174.78     14.78 o
  -5   2  13        1.63        6.85      4.27 o
  -4   2  13       98.25       88.89      5.89 o
  -3   2  13        2.24        3.07      2.46 o
  -2   2  13     1184.81     1181.85     22.09 o
  -1   2  13       49.45       53.62      7.11 o
   0   2  13       79.92       85.96      7.26 o
   1   2  13        7.24       13.60      3.58 o
   2   2  13      125.29      115.38      7.80 o
   3   2  13        0.15       -0.33      3.28 o
   4   2  13       68.88       64.76      7.37 o
  -6   3  13       17.33        7.90      3.83 o
  -5   3  13      467.51      418.77     17.29 o
  -4   3  13       11.04       12.22      2.60 o
  -3   3  13       20.94       32.36      4.16 o
  -2   3  13      214.74      208.59     11.29 o
  -1   3  13       68.00       64.00      6.34 o
   0   3  13       37.81       27.02      5.18 o
   1   3  13       41.45       35.56      6.19 o
   2   3  13       56.44       72.40      9.05 o
   3   3  13       33.41       28.79      6.14 o
   4   3  13       55.07       61.22      9.06 o
  -6   4  13       92.09       85.84     14.59 o
  -5   4  13       21.16       15.79      3.98 o
  -4   4  13       11.08       14.45      5.45 o
  -3   4  13       40.13       38.46      5.43 o
  -2   4  13       62.67       59.60      6.97 o
  -1   4  13      128.38      114.49     14.18 o
   0   4  13      104.65      122.39     17.63 o
   1   4  13       16.27       20.03      7.90 o
   2   4  13       28.17       24.74      5.69 o
   3   4  13      286.78      278.23     18.25 o
  -5   5  13       30.32       29.76      5.37 o
  -4   5  13        1.15       -0.35      2.29 o
  -3   5  13       67.54       73.30      7.70 o
  -2   5  13       39.71       33.40      9.03 o
  -1   5  13       56.72       50.02      7.71 o
   0   5  13       15.33       18.83      5.58 o
   1   5  13       27.70       23.69      6.27 o
   2   5  13        2.21        9.53      5.39 o
  -4   6  13       63.35       77.59      9.97 o
  -3   6  13        1.70        4.56      2.77 o
  -2   6  13       25.61       25.12      6.06 o
  -1   6  13       79.53       71.53      9.09 o
   0   6  13       54.19       55.13      8.49 o
   1   6  13        5.33       -0.02      3.87 o
   2   6  13      131.39      139.07     13.66 o
  -3   7  13      104.37       99.26     11.27 o
  -2   7  13        7.88        8.11      4.36 o
  -1   7  13       12.89        7.23      9.66 o
   0   7  13       37.47       47.24      7.99 o
  -2 -11  14        9.42       16.21      5.39 o
  -1 -11  14      602.48      665.23     29.65 o
   0 -11  14      205.18      215.11     28.84 o
   1 -11  14       86.77       90.37     11.13 o
  -3 -10  14        3.13        3.88      4.20 o
  -2 -10  14      294.09      294.10     19.37 o
  -1 -10  14        8.75        4.49      3.58 o
   0 -10  14      228.15      235.17     28.22 o
   1 -10  14       19.96       23.62      6.59 o
   2 -10  14       76.03       75.21      7.96 o
  -4  -9  14       60.95       73.48     15.99 o
  -3  -9  14      156.10      151.36     13.81 o
  -2  -9  14       60.19       61.56      9.68 o
  -1  -9  14      172.28      206.78     26.39 o
   0  -9  14       36.08       26.44      6.48 o
   1  -9  14       68.74       70.41      7.96 o
   2  -9  14       53.88       48.05      6.36 o
   3  -9  14        0.32        5.80      4.69 o
  -5  -8  14        7.86        9.91      4.80 o
  -4  -8  14      146.12      158.99     13.78 o
  -3  -8  14       43.45       46.08      7.77 o
  -2  -8  14       42.97       37.91      7.11 o
  -1  -8  14       15.33       19.45      6.47 o
   0  -8  14       13.87       18.44      5.58 o
   1  -8  14       17.56       20.06      7.50 o
   2  -8  14      131.06      111.97      9.07 o
   3  -8  14        2.57        4.82      3.34 o
  -5  -7  14      123.65      139.61     10.09 o
  -4  -7  14       27.26       29.30      4.87 o
  -3  -7  14      170.90      154.59     10.09 o
  -2  -7  14       96.38       84.47      7.51 o
  -1  -7  14       90.27      108.32     11.23 o
   0  -7  14      101.96       74.09     12.73 o
   1  -7  14        6.08        6.51      3.73 o
   2  -7  14        0.18        2.04      2.56 o
   3  -7  14      323.90      318.56     15.37 o
   4  -7  14      111.48      112.16      9.57 o
  -6  -6  14        4.41       -1.41      3.85 o
  -5  -6  14        6.86        2.98      3.16 o
  -4  -6  14        0.55        2.01      2.75 o
  -3  -6  14       43.42       40.44      5.46 o
  -2  -6  14      515.43      465.53     16.65 o
  -1  -6  14      174.04      180.52     13.82 o
   0  -6  14       62.19       40.72      7.33 o
   1  -6  14        9.99       14.35      3.69 o
   2  -6  14       29.10       32.03      5.26 o
   3  -6  14      158.67      180.35     19.90 o
   4  -6  14       86.28       75.79      8.14 o
  -6  -5  14       19.33       19.57      8.11 o
  -5  -5  14        6.78       -1.97      5.71 o
  -4  -5  14       15.75       16.55      5.96 o
  -3  -5  14       26.63       24.00      4.23 o
  -2  -5  14       54.66       56.65      6.28 o
  -1  -5  14       71.25       67.23      8.43 o
   0  -5  14       49.97       43.41      7.49 o
   1  -5  14       43.90       44.66      5.52 o
   2  -5  14      303.18      301.05     13.93 o
   3  -5  14       57.46       52.70      8.42 o
   4  -5  14       78.67       81.05      8.02 o
  -6  -4  14        1.36       -0.41      4.85 o
  -5  -4  14       13.33        6.35     10.16 o
  -4  -4  14      267.03      245.92     12.56 o
  -3  -4  14        0.16        0.95      2.66 o
  -2  -4  14      735.00      746.93     21.28 o
  -1  -4  14       28.73       27.62      6.06 o
   0  -4  14      269.50      268.46     16.49 o
   1  -4  14       33.64       34.15      4.66 o
   2  -4  14        6.67        6.34      3.04 o
   3  -4  14       83.16       74.53      7.47 o
   4  -4  14       23.73       25.35      4.90 o
  -6  -3  14       14.21       13.32      4.85 o
  -5  -3  14       84.00       78.13      7.11 o
  -4  -3  14       10.58        3.96      3.74 o
  -3  -3  14      147.87      137.52     10.97 o
  -2  -3  14        4.79       -0.17      2.86 o
  -1  -3  14      238.84      241.33     31.46 o
   0  -3  14        2.50        3.18     11.87 o
   1  -3  14        5.46        2.55      3.40 o
   2  -3  14       29.23       30.18      5.06 o
   3  -3  14      251.65      252.97     11.46 o
   4  -3  14      142.45      139.60      8.84 o
  -6  -2  14       27.23       24.58      6.04 o
  -5  -2  14      111.68      110.68     13.68 o
  -4  -2  14     1915.48     1875.92     33.88 o
  -3  -2  14       12.58       14.06      4.40 o
  -2  -2  14      652.17      610.88     19.30 o
  -1  -2  14      186.50      204.53     27.29 o
   0  -2  14      100.71       90.11     10.03 o
   1  -2  14      726.20      724.77     20.34 o
   2  -2  14      395.28      397.03     15.92 o
   3  -2  14      247.86      220.50     10.83 o
   4  -2  14        3.78        5.16      2.65 o
  -6  -1  14        6.89        7.28      3.78 o
  -5  -1  14       72.45       67.60      5.93 o
  -4  -1  14       20.91       24.51      4.62 o
  -3  -1  14      145.41      147.61     14.38 o
  -2  -1  14       76.66       74.76      8.64 o
  -1  -1  14     1704.95     1712.92     40.53 o
   0  -1  14       89.29      106.22     10.73 o
   1  -1  14      470.51      489.81     16.98 o
   2  -1  14      225.46      212.37     11.83 o
   3  -1  14      264.84      263.32     11.99 o
   4  -1  14      366.62      328.49     13.82 o
  -6   0  14        7.99        7.68      4.51 o
  -5   0  14       49.58       53.98      6.25 o
  -4   0  14       41.37       41.78      5.89 o
  -3   0  14       10.13        8.89      3.95 o
  -2   0  14      208.69      225.97     12.04 o
  -1   0  14       78.72       75.86      9.04 o
   0   0  14       12.64       14.39      6.34 o
   1   0  14      150.12      161.90     13.29 o
   2   0  14       48.88       48.91      5.47 o
   3   0  14      110.37       89.95      7.19 o
   4   0  14       18.96       23.64      4.31 o
  -6   1  14        4.18       15.73     10.24 o
  -5   1  14      166.36      164.03     19.58 o
  -4   1  14        5.22        4.89      2.63 o
  -3   1  14      911.90      914.82     24.14 o
  -2   1  14      126.04      129.36      9.48 o
  -1   1  14        2.73        5.11      3.93 o
   0   1  14      324.29      319.22     28.96 o
   1   1  14      165.58      159.42     13.73 o
   2   1  14      323.90      320.07     15.67 o
   3   1  14       53.15       61.52      7.50 o
   4   1  14      416.78      375.56     21.05 o
  -6   2  14       82.52       80.22     10.36 o
  -5   2  14       22.03       35.55      7.00 o
  -4   2  14       49.82       52.24      5.29 o
  -3   2  14       28.74       33.16      5.26 o
  -2   2  14      602.37      588.10     16.22 o
  -1   2  14       61.62       65.15      6.53 o
   0   2  14      311.81      326.34     14.20 o
   1   2  14      138.51      137.16      8.49 o
   2   2  14        1.06        2.97      3.82 o
   3   2  14        7.19       17.01      5.82 o
  -5   3  14       68.89       67.11      7.26 o
  -4   3  14        5.94        7.96      2.56 o
  -3   3  14      586.91      557.33     16.35 o
  -2   3  14        0.18        0.23      2.22 o
  -1   3  14      155.78      135.71      9.56 o
   0   3  14       32.64       23.86      4.90 o
   1   3  14       71.05       69.86      7.56 o
   2   3  14      140.60      138.74     10.72 o
   3   3  14        1.26        4.65      3.77 o
  -5   4  14       48.66       47.83      6.44 o
  -4   4  14       46.54       36.87      4.87 o
  -3   4  14        8.69       14.10      3.72 o
  -2   4  14        8.01       10.02      4.07 o
  -1   4  14       14.59       12.65      4.95 o
   0   4  14       12.12       18.23      5.22 o
   1   4  14        2.42       -0.82      4.44 o
   2   4  14       95.75      100.32     10.98 o
  -4   5  14        0.51        3.46      8.89 o
  -3   5  14       64.35       65.31      7.48 o
  -2   5  14        3.22        3.12      7.24 o
  -1   5  14       30.31       22.90      5.45 o
   0   5  14       98.80      106.11     11.42 o
   1   5  14       45.17       52.21      8.65 o
  -3   6  14        5.34        5.35      4.33 o
  -2   6  14      347.51      373.21     20.61 o
  -1   6  14       43.73       45.13     18.01 o
   0   6  14       45.74       46.30     10.10 o
  -3 -10  15        9.67       16.93      5.69 o
  -2 -10  15        7.36       15.51      6.19 o
  -1 -10  15        0.01        1.71      4.47 o
   0 -10  15      330.67      346.40     21.51 o
   1 -10  15       86.81       97.60     22.36 o
  -4  -9  15       25.20       37.38      7.90 o
  -3  -9  15       48.97       52.38     11.06 o
  -2  -9  15       75.77       84.76     10.88 o
  -1  -9  15      379.19      401.05     24.43 o
   0  -9  15       53.34       38.67     10.49 o
   1  -9  15        8.29       23.38     17.09 o
   2  -9  15       45.12       30.76      7.26 o
  -4  -8  15      322.16      280.32     18.89 o
  -3  -8  15        4.07        6.25      4.57 o
  -2  -8  15       26.80       26.68      6.42 o
  -1  -8  15       23.85       18.10      7.70 o
   0  -8  15       66.35       53.38      8.66 o
   1  -8  15      229.75      223.04     19.49 o
   2  -8  15       67.05       72.60      7.83 o
   3  -8  15      137.50      124.44     10.29 o
  -5  -7  15       44.39       36.85      5.69 o
  -4  -7  15        2.60       -2.38      5.56 o
  -3  -7  15       14.19       24.35      6.65 o
  -2  -7  15       24.29       29.69      6.68 o
  -1  -7  15      613.95      610.68     26.42 o
   0  -7  15      155.38      154.03     13.99 o
   1  -7  15       36.25       23.02     18.90 o
   2  -7  15       90.22       92.77      8.74 o
   3  -7  15       55.55       40.49      7.45 o
  -5  -6  15        2.97        2.16      2.83 o
  -4  -6  15        4.88        0.71      2.97 o
  -3  -6  15        0.92        4.56      2.88 o
  -2  -6  15       40.64       37.27      6.11 o
  -1  -6  15        6.15        4.16      6.44 o
   0  -6  15      686.83      675.77     27.61 o
   1  -6  15       22.02       24.39      6.91 o
   2  -6  15        2.41        4.53      3.37 o
   3  -6  15       73.63       78.66     10.44 o
  -5  -5  15       13.44        5.33      6.88 o
  -4  -5  15       23.91       26.31      4.98 o
  -3  -5  15      202.35      200.77     11.68 o
  -2  -5  15       45.23       48.90      5.95 o
  -1  -5  15        3.71       14.54      5.38 o
   0  -5  15      486.71      480.63     22.99 o
   1  -5  15        3.11        1.91      3.59 o
   2  -5  15      111.02       98.50      8.48 o
   3  -5  15       43.85       39.66      5.78 o
  -6  -4  15      171.87      156.29     20.02 o
  -5  -4  15        0.16        1.17      3.72 o
  -4  -4  15      447.57      432.90     17.89 o
  -3  -4  15       11.52       12.98      3.33 o
  -2  -4  15      121.69      119.33      9.05 o
  -1  -4  15       36.03       42.96      7.65 o
   0  -4  15      229.65      247.84     16.63 o
   1  -4  15      196.96      215.27     28.25 o
   2  -4  15       10.18        6.74      4.07 o
   3  -4  15       83.87       82.88      8.21 o
   4  -4  15       72.37       68.25      7.64 o
  -6  -3  15       27.69       57.52     12.52 o
  -5  -3  15      163.47      154.44     10.43 o
  -4  -3  15       11.07       10.29      3.54 o
  -3  -3  15     1017.10     1035.03     26.17 o
  -2  -3  15        7.53        7.83      3.73 o
  -1  -3  15       13.36       21.13      6.20 o
   0  -3  15       24.48       40.65      7.43 o
   1  -3  15       95.20      106.68     11.48 o
   2  -3  15      146.33      149.96     13.57 o
   3  -3  15        3.99        2.03      2.46 o
   4  -3  15       41.44       37.77      5.09 o
  -6  -2  15       11.72       16.38      5.74 o
  -5  -2  15        4.63        6.04      3.56 o
  -4  -2  15       39.49       39.41      5.60 o
  -3  -2  15       12.83       19.46      5.65 o
  -2  -2  15      354.01      348.37     15.41 o
  -1  -2  15       19.85       28.92      7.13 o
   0  -2  15       24.11       17.92      5.75 o
   1  -2  15        7.15        5.52      8.10 o
   2  -2  15        5.34        9.04      5.12 o
   3  -2  15      183.13      170.23      9.94 o
  -6  -1  15       29.42       27.09      6.93 o
  -5  -1  15       50.49       42.12      6.70 o
  -4  -1  15        1.09        2.59      2.82 o
  -3  -1  15       26.11       29.85      7.16 o
  -2  -1  15      413.92      410.54     16.62 o
  -1  -1  15       76.46       84.74      9.98 o
   0  -1  15       50.54       63.47     10.34 o
   1  -1  15      401.64      377.09     20.89 o
   2  -1  15        6.09       12.83      4.56 o
   3  -1  15       39.50       36.93      5.10 o
  -6   0  15       13.27       19.39      6.25 o
  -5   0  15        0.00        4.27     11.78 o
  -4   0  15        0.20       -1.41      2.85 o
  -3   0  15       17.62       26.71      5.09 o
  -2   0  15      301.88      316.82     14.88 o
  -1   0  15       11.21       10.54     11.45 o
   0   0  15      606.71      607.80     29.57 o
   1   0  15      505.87      525.51     24.66 o
   2   0  15       92.87       93.67      7.61 o
   3   0  15      222.68      208.62     12.34 o
  -5   1  15      100.76      110.64     11.85 o
  -4   1  15       14.23        9.15      3.11 o
  -3   1  15       35.90       31.62      5.40 o
  -2   1  15      102.26      122.63      9.57 o
  -1   1  15      203.53      191.66     15.19 o
   0   1  15      517.87      491.35     23.71 o
   1   1  15        0.17        6.68      4.94 o
   2   1  15       10.44        8.86      3.68 o
   3   1  15        9.40       11.04      3.52 o
  -5   2  15       36.51       36.37      7.14 o
  -4   2  15      558.06      574.66     20.15 o
  -3   2  15       14.16        6.86      3.31 o
  -2   2  15       44.88       45.22      7.66 o
  -1   2  15        2.30       10.81      5.39 o
   0   2  15       16.36       26.41      6.25 o
   1   2  15        0.76       -0.63      3.93 o
   2   2  15       18.71       16.09      4.63 o
  -5   3  15        4.17        1.29      9.86 o
  -4   3  15        0.97        4.18      3.58 o
  -3   3  15      693.32      688.39     26.00 o
  -2   3  15        1.60       -0.72      3.87 o
  -1   3  15       90.74       93.81     10.85 o
   0   3  15       16.68       20.07      4.79 o
   1   3  15        7.61       17.52      6.23 o
   2   3  15        0.90        5.42      4.28 o
  -4   4  15       24.49       30.00      7.07 o
  -3   4  15        0.92       -5.59      4.31 o
  -2   4  15       12.52        9.90      7.55 o
  -1   4  15        0.01       11.44      5.54 o
   0   4  15        0.02        4.36      4.49 o
   1   4  15       28.05       22.37      6.31 o
  -3   5  15       50.14       35.19      5.61 o
  -2   5  15      208.94      204.91     12.79 o
  -1   5  15        0.66        7.00      3.27 o
   0   5  15        2.14       -1.64      3.37 o
  -3  -9  16       16.81       23.54      6.55 o
  -2  -9  16       99.31      111.74     12.64 o
  -1  -9  16      220.43      230.40     17.91 o
   0  -9  16       36.40       42.75     16.66 o
   1  -9  16       17.80       33.61      8.02 o
  -3  -8  16        3.75        7.57      5.05 o
  -2  -8  16      166.95      176.19     15.39 o
  -1  -8  16        1.34        5.04      8.43 o
   0  -8  16       59.47       58.83      9.13 o
   1  -8  16       76.11       77.09     10.65 o
   2  -8  16      116.91      138.76     13.89 o
  -4  -7  16        0.35        0.57      5.69 o
  -3  -7  16        3.39       10.76      5.05 o
  -2  -7  16        0.59        4.02      3.99 o
  -1  -7  16       33.25       32.52      7.24 o
   0  -7  16       19.67       14.60      5.24 o
   1  -7  16       46.55       50.34      9.36 o
   2  -7  16      148.26      132.29     13.40 o
  -4  -6  16      139.94      139.12     10.33 o
  -3  -6  16        2.55       10.43      4.02 o
  -2  -6  16       47.72       41.89      5.83 o
  -1  -6  16        0.16        1.44      6.98 o
   0  -6  16      516.91      473.55     24.12 o
   1  -6  16       69.88       76.17     10.21 o
   2  -6  16        0.02       11.66      5.53 o
  -5  -5  16        0.19       -0.48      3.98 o
  -4  -5  16        0.75        3.01      3.21 o
  -3  -5  16       25.09       36.64      5.85 o
  -2  -5  16       16.41       16.67      4.53 o
  -1  -5  16      650.39      615.02     26.97 o
   0  -5  16       31.59       30.52      7.06 o
   1  -5  16       37.35       31.59     12.46 o
   2  -5  16       30.42       38.46     10.42 o
   3  -5  16        5.47        1.43      3.93 o
  -5  -4  16        8.00        8.05      3.46 o
  -4  -4  16      942.11     1010.92     27.30 o
  -3  -4  16        4.78        6.36      3.26 o
  -2  -4  16       86.86       64.25      7.12 o
  -1  -4  16      182.60      183.18     14.83 o
   0  -4  16      594.66      595.21     26.72 o
   1  -4  16      191.64      221.42     16.64 o
   2  -4  16       56.43       74.33     10.19 o
   3  -4  16       63.64       64.07      7.45 o
  -5  -3  16        5.62       19.72      4.69 o
  -4  -3  16        1.30       -2.81      3.33 o
  -3  -3  16      147.35      167.84     12.12 o
  -2  -3  16       95.72       83.92      8.33 o
  -1  -3  16      350.23      365.65     20.67 o
   0  -3  16        4.30        0.24      3.80 o
   1  -3  16        0.38        2.86      6.12 o
   2  -3  16        7.47        8.64      3.78 o
   3  -3  16       87.69       80.08      7.12 o
  -5  -2  16       10.81        3.90      3.64 o
  -4  -2  16       10.76       12.52      4.13 o
  -3  -2  16        8.13        9.66      3.44 o
  -2  -2  16       21.32       21.83      4.35 o
  -1  -2  16       12.73       16.88      5.40 o
   0  -2  16        7.13        1.13      4.55 o
   1  -2  16      232.53      215.77     16.45 o
   2  -2  16        2.32        7.70      6.25 o
   3  -2  16        0.32       -1.71      2.66 o
  -5  -1  16       57.32       59.29     12.80 o
  -4  -1  16        1.74        0.44      3.19 o
  -3  -1  16      228.61      228.22     12.93 o
  -2  -1  16       57.99       59.39      7.23 o
  -1  -1  16        5.76        8.79      4.76 o
   0  -1  16      421.67      445.96     23.19 o
   1  -1  16      107.11      130.63     12.83 o
   2  -1  16        9.68        9.15      3.87 o
   3  -1  16       35.72       34.59      4.97 o
  -5   0  16       10.66       18.82      7.29 o
  -4   0  16        0.45        6.88      4.14 o
  -3   0  16        5.16        7.07      3.81 o
  -2   0  16        0.04        5.48      4.23 o
  -1   0  16        1.28        8.84      4.09 o
   0   0  16      454.59      442.35     23.25 o
   1   0  16        8.89        4.86      8.44 o
   2   0  16       34.53       32.34      5.93 o
  -5   1  16       15.80       33.69     10.60 o
  -4   1  16       30.47       32.92      6.64 o
  -3   1  16       26.75       20.72      4.81 o
  -2   1  16        5.04       11.36      9.65 o
  -1   1  16       99.30      103.49     11.74 o
   0   1  16       17.53       23.33      6.94 o
   1   1  16       67.04       66.10      7.90 o
   2   1  16      130.39      132.07     11.19 o
  -4   2  16       10.07       -1.48      4.61 o
  -3   2  16        0.04        0.48      3.40 o
  -2   2  16      336.77      350.57     20.43 o
  -1   2  16       86.88       82.78     10.59 o
   0   2  16      219.12      223.47     17.19 o
   1   2  16        2.58        4.09      5.24 o
  -3   3  16       75.98       82.43      8.61 o
  -2   3  16        4.36       -3.69      4.35 o
  -1   3  16       24.35       34.71      7.76 o
   0   3  16        8.95        4.87      3.87 o
   1   3  16       73.94       71.38     10.52 o
  -2   4  16       51.85       54.12     13.90 o
  -1   4  16        1.38       -2.15      4.54 o
  -2  -8  17       53.69       75.05     10.74 o
  -1  -8  17        1.41       -7.49      5.74 o
   0  -8  17        4.77       10.74      4.55 o
  -3  -7  17       44.54       30.95      7.57 o
  -2  -7  17       15.25        8.98      6.96 o
  -1  -7  17      281.12      287.47     19.66 o
   0  -7  17       83.47       93.85     11.74 o
   1  -7  17       10.20        8.29      8.48 o
  -4  -6  17        0.03        2.82      3.25 o
  -3  -6  17       17.09       23.48      5.24 o
  -2  -6  17      184.08      196.22     16.16 o
  -1  -6  17       29.64       41.20      8.47 o
   0  -6  17      113.72      120.74     12.81 o
   1  -6  17       16.44       11.80      5.03 o
  -4  -5  17       32.45       21.98      5.93 o
  -3  -5  17        9.36       16.35      3.58 o
  -2  -5  17       68.34       72.69      7.74 o
  -1  -5  17      190.51      190.68     22.88 o
   0  -5  17        9.55       11.81      5.08 o
   1  -5  17       61.35       51.42      8.79 o
   2  -5  17       72.62       69.77     10.49 o
  -4  -4  17        6.98        0.55      3.48 o
  -3  -4  17       11.23       10.27      4.07 o
  -2  -4  17      499.72      503.86     19.61 o
  -1  -4  17        5.26       23.16      6.69 o
   0  -4  17       15.55       23.82      7.15 o
   1  -4  17       74.87       80.11     10.80 o
   2  -4  17       32.11       49.81      9.01 o
  -4  -3  17        1.07       -0.31      3.08 o
  -3  -3  17      259.91      263.69     14.34 o
  -2  -3  17       15.55       19.03      4.98 o
  -1  -3  17       84.85      106.62     12.05 o
   0  -3  17      164.54      139.50     13.50 o
   1  -3  17       43.89       49.15      8.88 o
   2  -3  17       29.16       25.21      8.11 o
  -4  -2  17      116.86      124.37     11.77 o
  -3  -2  17        8.78        8.80      3.71 o
  -2  -2  17       45.86       35.86      8.68 o
  -1  -2  17        0.01        4.85      4.49 o
   0  -2  17      150.95      174.01     15.05 o
   1  -2  17       26.29       29.09     12.13 o
   2  -2  17        8.90       13.59      8.16 o
  -4  -1  17        8.17       20.62      4.90 o
  -3  -1  17       56.03       64.80      7.67 o
  -2  -1  17       13.66       20.94      6.51 o
  -1  -1  17      127.81      135.45     14.80 o
   0  -1  17      177.92      193.60     16.00 o
   1  -1  17       11.04       18.69      8.38 o
  -4   0  17      288.13      307.89     15.72 o
  -3   0  17       14.26       16.61      4.27 o
  -2   0  17       28.28       28.35     16.97 o
  -1   0  17       84.32       68.96      9.67 o
   0   0  17      225.66      247.33     18.19 o
   1   0  17       54.36       50.68     12.41 o
  -3   1  17       13.27       30.14      5.13 o
  -2   1  17       16.25       14.45      7.31 o
  -1   1  17       21.43        5.21      9.95 o
   0   1  17        0.38        4.65      4.39 o
  -2   2  17       41.52       71.18     24.66 o
  -1   2  17        0.98        0.29      3.51 o
   0   2  17       62.02       62.70     10.43 o
  -2  -6  18      112.35      109.53     12.81 o
  -1  -6  18       51.45       47.72      8.52 o
  -2  -5  18       15.20       30.71      7.19 o
  -1  -5  18      328.60      348.20     21.96 o
   0  -5  18       87.17      100.64     12.48 o
  -3  -4  18        3.13        3.84      4.41 o
  -2  -4  18        9.03       20.58      7.30 o
  -1  -4  18      147.14      143.29     17.34 o
   0  -4  18      153.21      134.41     13.76 o
  -3  -3  18      233.56      252.43     14.69 o
  -2  -3  18       77.59       76.11     11.85 o
  -1  -3  18      237.92      259.46     18.81 o
   0  -3  18      229.32      244.87     18.45 o
  -3  -2  18       13.48       17.19      4.92 o
  -2  -2  18      179.11      192.78     16.25 o
  -1  -2  18       50.34       36.18     14.36 o
   0  -2  18       43.78       40.68     11.09 o
  -2  -1  18       43.90       55.81      9.02 o
  -1  -1  18       19.36       17.06      9.63 o
   0  -1  18        1.05        5.29     14.28 o
  -1   0  18      103.53       91.50     15.25 o
 
